# Supplementary material for: Gut pathobiome mediates behavioral and developmental disorders in biotoxin-exposed amphibians
Source: Environ Sci Ecotechnol. 2024 Mar 21;21:100415. doi: 10.1016/j.ese.2024.100415 (PMC10992726; doi:10.1016/j.ese.2024.100415)
Supplement: Multimedia component 2 [file mmc2.xlsx]

## Sheet: Supplementary Data 1
Supplementary Data 1. The relationship of the frogs population and tropolone levels in region-specific rice paddy.
		Tropolone (μg/L)	Frog
Zhejiang	1	1.5	16
	2	7	10
	3	8.7	8
	4	6.6	11
	5	12	6
	6	3.4	14
	7	2.2	13
	8	3.6	12
	9	3.1	13
	10	5.2	12
	11	6.8	10
	12	23.3	4
	13	1.7	15
	14	19	5
	15	12	8
Jiangsu	1	0.7	24
	2	1.2	20
	3	7	14
	4	3.5	19
	5	12.3	8
	6	2.4	22
	7	22.6	3
	8	5.8	16
	9	0.3	21
Fujian	1	1.1	17
	2	10.4	10
	3	0.7	16
	4	12.5	10
	5	4.4	12
	6	8.5	11

## Sheet: Supplementary Data 2
Supplementary Data 2. Beta diversity based on PCoA with Bray-Curtis dissimilarity matrix in the control group and the tropolone-exposed group.
Sample	X1	X2	X3	X4	X5	X6	X7	X8	X9	X10
Control1	-0.160836	0.0366783	-0.00240581	0.00141055	-0.0120957	0.0285675	-0.0135969	-0.00364672	0.000844128	9.50527e-10
Control2	-0.15563	-0.00828907	-0.0733939	0.0256768	-0.0178988	-0.0174009	0.00960111	-0.000392602	-0.00112423	9.50527e-10
Control3	-0.114753	-0.0831465	0.0423964	-0.00334859	-0.0160722	0.00939267	0.00876559	-0.00379327	-0.000583984	9.50527e-10
Control4	-0.163562	0.0829641	0.0433138	-0.0264332	-0.00329995	-0.0215521	0.00866175	0.00095675	-0.00120183	9.50527e-10
Control5	-0.138504	-0.0273794	-0.0232257	-0.0327635	0.0149792	0.0113837	-0.00291349	-0.000365209	0.00038705	9.50527e-10
Control6	-0.106856	-0.0307026	0.0212158	0.0341399	0.0344027	-0.0138694	-0.0140824	0.00912879	0.00142369	9.50527e-10
Tropolone1	0.133983	0.0373312	0.0142505	0.0360774	-0.0253219	0.0111262	-0.0035001	0.0103909	0.000195552	9.50527e-10
Tropolone2	0.127779	-0.00331457	-0.000241001	-0.000356173	0.0170233	0.0132704	0.0258136	0.00710967	0.00604508	9.50527e-10
Tropolone3	0.154314	-0.0119857	-0.00575816	-0.0152444	0.00256065	-0.00139274	-0.00232749	0.00222306	-0.0214382	9.50527e-10
Tropolone4	0.138926	0.0186136	-0.0335767	-0.0355492	0.00700425	-0.000647981	-0.00975793	0.00374094	0.00788217	9.50527e-10
Tropolone5	0.11215	0.0310146	0.00244811	0.0280592	0.0212584	0.00134697	0.00230628	-0.0200642	-0.000129411	9.50527e-10
Tropolone6	0.172988	-0.0417841	0.0149765	-0.0116688	-0.02254	-0.0202243	-0.00896997	-0.00528818	0.00769999	9.50527e-10

## Sheet: Supplementary Data 3
Supplementary Data 3. The shared OTUs in control and tropolone groups.
OTU ID	Kingdom	Phlyum	Class	Order	Faminly	Genus
OTU_2	Bacteria	Fusobacteria	Fusobacteriia	Fusobacteriales	Fusobacteriaceae	Fusobacterium
OTU_28	Bacteria	Lentisphaerae	Lentisphaeria	Victivallales
OTU_1	Bacteria	Verrucomicrobia	Verrucomicrobiae	Verrucomicrobiales	Akkermansiaceae	Akkermansia
OTU_9	Bacteria	Lentisphaerae	Lentisphaeria	Victivallales	vadinBE97
OTU_7	Bacteria	Firmicutes	Clostridia	Clostridiales	Peptostreptococcaceae	Romboutsia
OTU_47	Bacteria	Firmicutes	Clostridia	Clostridiales	Lachnospiraceae	Epulopiscium
OTU_6	Bacteria	Firmicutes	Clostridia	Clostridiales	Eubacteriaceae	Eubacterium
OTU_4	Bacteria	Proteobacteria	Deltaproteobacteria	Desulfovibrionales	Desulfovibrionaceae	Desulfovibrio
OTU_43	Bacteria	Bacteroidetes	Bacteroidia	Bacteroidales	Rikenellaceae	Alistipes
OTU_14	Bacteria	Bacteroidetes	Bacteroidia	Bacteroidales	Tannerellaceae
OTU_3	Bacteria	Verrucomicrobia	Verrucomicrobiae	Verrucomicrobiales	Akkermansiaceae	Akkermansia
OTU_52	Bacteria	Firmicutes	Clostridia	Clostridiales	Christensenellaceae	Catabacter
OTU_8	Bacteria	Bacteroidetes	Bacteroidia	Bacteroidales	Marinifilaceae	Odoribacter
OTU_23	Bacteria	Bacteroidetes	Bacteroidia	Bacteroidales	Bacteroidaceae	Bacteroides
OTU_19	Bacteria	Firmicutes	Clostridia	Clostridiales	Christensenellaceae
OTU_10	Bacteria	Firmicutes	Clostridia	Clostridiales	Lachnospiraceae
OTU_41	Bacteria	Firmicutes	Erysipelotrichia	Erysipelotrichales	Erysipelotrichaceae
OTU_34	Bacteria	Bacteroidetes	Bacteroidia	Bacteroidales	Bacteroidaceae	Bacteroides
OTU_13	Bacteria	Firmicutes	Clostridia	Clostridiales	Lachnospiraceae
OTU_15	Bacteria	Bacteroidetes	Bacteroidia	Bacteroidales	Tannerellaceae	Parabacteroides
OTU_5	Bacteria	Bacteroidetes	Bacteroidia	Bacteroidales	Bacteroidaceae	Bacteroides
OTU_55	Bacteria	Bacteroidetes	Bacteroidia	Bacteroidales	Tannerellaceae	Parabacteroides
OTU_21	Bacteria	Firmicutes	Erysipelotrichia	Erysipelotrichales	Erysipelotrichaceae	[Anaerorhabdus]_furcosa_group
OTU_51	Bacteria	Bacteroidetes	Bacteroidia	Bacteroidales	Bacteroidaceae	Bacteroides
OTU_40	Bacteria	Bacteroidetes	Bacteroidia	Bacteroidales	Marinifilaceae	Odoribacter
OTU_143	Bacteria	Proteobacteria	Deltaproteobacteria	Desulfovibrionales	Desulfovibrionaceae
OTU_57	Bacteria	Bacteroidetes	Bacteroidia	Bacteroidales	Rikenellaceae
OTU_16	Bacteria	Spirochaetes	Spirochaetia	Spirochaetales	Spirochaetaceae	Treponema_2
OTU_35	Bacteria	Bacteroidetes	Bacteroidia	Bacteroidales	Rikenellaceae
OTU_49	Bacteria	Proteobacteria	Deltaproteobacteria	Desulfovibrionales	Desulfovibrionaceae	Desulfovibrio
OTU_68	Bacteria	Bacteroidetes	Bacteroidia	Bacteroidales	Bacteroidaceae	Bacteroides
OTU_39	Bacteria	Firmicutes	Negativicutes	Selenomonadales	Acidaminococcaceae	Phascolarctobacterium
OTU_20	Bacteria	Firmicutes	Clostridia	Clostridiales	Eubacteriaceae	Eubacterium
OTU_12	Bacteria	Fusobacteria	Fusobacteriia	Fusobacteriales	Fusobacteriaceae	Cetobacterium
OTU_83	Bacteria	Proteobacteria	Gammaproteobacteria	Betaproteobacteriales	Burkholderiaceae
OTU_64	Bacteria	Proteobacteria	Gammaproteobacteria	Betaproteobacteriales	Burkholderiaceae	Sphaerotilus
OTU_42	Bacteria	Deferribacteres	Deferribacteres	Deferribacterales	Deferribacteraceae	Mucispirillum
OTU_48	Bacteria	Bacteroidetes	Bacteroidia	Bacteroidales	Rikenellaceae	Alistipes
OTU_18	Bacteria	Firmicutes	Clostridia	Clostridiales	Lachnospiraceae
OTU_46	Bacteria	Firmicutes	Bacilli	Bacillales	Bacillaceae	Bacillus
OTU_81	Bacteria	Proteobacteria	Deltaproteobacteria	Desulfovibrionales	Desulfovibrionaceae	Bilophila
OTU_27	Bacteria	Proteobacteria	Deltaproteobacteria	Desulfovibrionales	Desulfovibrionaceae	Desulfovibrio
OTU_32	Bacteria	Bacteroidetes	Bacteroidia	Bacteroidales	Tannerellaceae	Parabacteroides
OTU_33	Bacteria	Firmicutes	Erysipelotrichia	Erysipelotrichales	Erysipelotrichaceae
OTU_96	Bacteria	Bacteroidetes	Bacteroidia	Bacteroidales	Marinifilaceae	Odoribacter
OTU_157	Bacteria	Firmicutes	Clostridia	Clostridiales	Lachnospiraceae
OTU_74	Bacteria	Bacteroidetes	Bacteroidia	Bacteroidales	Bacteroidaceae	Bacteroides
OTU_53	Bacteria	Bacteroidetes	Bacteroidia	Bacteroidales	Bacteroidaceae	Bacteroides
OTU_17	Bacteria	Firmicutes	Clostridia	Clostridiales	Lachnospiraceae
OTU_77	Bacteria	Bacteroidetes	Bacteroidia	Bacteroidales	Tannerellaceae	Parabacteroides
OTU_67	Bacteria	Bacteroidetes	Bacteroidia	Bacteroidales	Bacteroidaceae	Bacteroides
OTU_44	Bacteria	Bacteroidetes	Bacteroidia	Bacteroidales	Bacteroidaceae	Bacteroides
OTU_75	Bacteria	Bacteroidetes	Bacteroidia	Bacteroidales	Tannerellaceae	Macellibacteroides
OTU_22	Bacteria	Bacteroidetes	Bacteroidia
OTU_30	Bacteria	Firmicutes	Bacilli	Bacillales	Bacillaceae	Bacillus
OTU_239	Bacteria	Bacteroidetes	Bacteroidia	Bacteroidales	Tannerellaceae	Parabacteroides
OTU_261	Bacteria	Bacteroidetes	Bacteroidia	Bacteroidales	Bacteroidaceae	Bacteroides
OTU_45	Bacteria	Firmicutes	Negativicutes	Selenomonadales
OTU_36	Bacteria	Proteobacteria	Gammaproteobacteria	Enterobacteriales	Enterobacteriaceae
OTU_25	Bacteria	Proteobacteria	Alphaproteobacteria	Rhodospirillales	Magnetospirillaceae
OTU_231	Bacteria	Firmicutes	Clostridia	Clostridiales	Lachnospiraceae
OTU_264	Bacteria	Bacteroidetes	Bacteroidia	Bacteroidales	Bacteroidaceae	Bacteroides
OTU_82	Bacteria	Bacteroidetes	Bacteroidia	Bacteroidales	Marinifilaceae	Sanguibacteroides
OTU_24	Bacteria	Bacteroidetes	Bacteroidia	Bacteroidales	Rikenellaceae
OTU_37	Bacteria	Bacteroidetes	Bacteroidia	Bacteroidales	Bacteroidaceae	Bacteroides
OTU_65	Bacteria	Bacteroidetes	Bacteroidia	Bacteroidales
OTU_116	Bacteria	Proteobacteria	Gammaproteobacteria	Vibrionales	Vibrionaceae	Vibrio
OTU_98	Bacteria	Bacteroidetes	Bacteroidia	Bacteroidales	Rikenellaceae	Alistipes
OTU_54	Bacteria	Firmicutes	Clostridia	Clostridiales	Ruminococcaceae	Ruminococcaceae_UCG-009
OTU_69	Bacteria	Firmicutes	Erysipelotrichia	Erysipelotrichales	Erysipelotrichaceae
OTU_321	Bacteria	Bacteroidetes	Bacteroidia	Bacteroidales	Bacteroidaceae	Bacteroides
OTU_11	Bacteria	Firmicutes	Clostridia	Clostridiales	Eubacteriaceae	Acetobacterium
OTU_179	Bacteria	Bacteroidetes	Bacteroidia	Bacteroidales	Rikenellaceae	Alistipes
OTU_56	Bacteria	Firmicutes	Clostridia	Clostridiales	Ruminococcaceae
OTU_59	Bacteria	Bacteroidetes	Bacteroidia	Bacteroidales	Tannerellaceae	Parabacteroides
OTU_78	Bacteria	Deferribacteres	Deferribacteres	Deferribacterales	Deferribacteraceae	Mucispirillum
OTU_106	Bacteria	Bacteroidetes	Bacteroidia	Bacteroidales	Bacteroidaceae	Bacteroides
OTU_76	Bacteria	Proteobacteria	Gammaproteobacteria	Enterobacteriales	Enterobacteriaceae
OTU_61	Bacteria	Firmicutes	Clostridia	Clostridiales	Family_XIII
OTU_144	Bacteria	Bacteroidetes	Bacteroidia	Bacteroidales	Bacteroidaceae	Bacteroides
OTU_111	Bacteria	Proteobacteria	Alphaproteobacteria	Rhodospirillales	uncultured
OTU_110	Bacteria	Bacteroidetes	Bacteroidia	Bacteroidales	Bacteroidaceae	Bacteroides
OTU_85	Bacteria	Bacteroidetes	Bacteroidia	Bacteroidales	Rikenellaceae	Alistipes
OTU_70	Bacteria	Proteobacteria	Alphaproteobacteria	Rhodobacterales	Rhodobacteraceae	Rhodobacter
OTU_129	Bacteria	Firmicutes	Clostridia	Clostridiales	Ruminococcaceae	uncultured
OTU_105	Bacteria	Bacteroidetes	Bacteroidia	Bacteroidales	Marinifilaceae	Butyricimonas
OTU_60	Bacteria	Elusimicrobia	Elusimicrobia	Elusimicrobiales	Elusimicrobiaceae	Elusimicrobium
OTU_80	Bacteria	Bacteroidetes	Bacteroidia	Bacteroidales	Rikenellaceae	Alistipes
OTU_302	Bacteria	Proteobacteria	Gammaproteobacteria	Betaproteobacteriales	Burkholderiaceae	Sphaerotilus
OTU_101	Bacteria	Bacteroidetes	Bacteroidia	Bacteroidales	Rikenellaceae	Alistipes
OTU_26	Bacteria	Bacteroidetes	Bacteroidia	Bacteroidales	Rikenellaceae	Alistipes
OTU_31	Bacteria	Bacteroidetes	Bacteroidia	Bacteroidales	Bacteroidaceae	Bacteroides
OTU_348	Bacteria	Firmicutes	Clostridia	Clostridiales	Lachnospiraceae
OTU_91	Bacteria	Proteobacteria	Deltaproteobacteria	Desulfovibrionales	Desulfovibrionaceae
OTU_71	Bacteria	Tenericutes	Mollicutes
OTU_165	Bacteria	Proteobacteria	Gammaproteobacteria	Betaproteobacteriales	Burkholderiaceae
OTU_99	Bacteria	Proteobacteria	Alphaproteobacteria	Rhodospirillales	uncultured
OTU_38	Bacteria	Firmicutes	Clostridia	Clostridiales	Clostridiaceae_1	Clostridium_sensu_stricto_1
OTU_63	Bacteria	Firmicutes	Clostridia	Clostridiales	Christensenellaceae	uncultured
OTU_100	Bacteria	Actinobacteria	Coriobacteriia	Coriobacteriales	Eggerthellaceae
OTU_160	Bacteria	Bacteroidetes	Bacteroidia	Bacteroidales	Bacteroidaceae	Bacteroides
OTU_86	Bacteria	Bacteroidetes	Bacteroidia	Bacteroidales	Bacteroidaceae	Bacteroides
OTU_306	Bacteria	Bacteroidetes	Bacteroidia	Bacteroidales	Tannerellaceae	Parabacteroides
OTU_73	Bacteria	Firmicutes	Clostridia	Clostridiales	Lachnospiraceae	Lactonifactor
OTU_354	Bacteria	Bacteroidetes	Bacteroidia	Bacteroidales	Bacteroidaceae	Bacteroides
OTU_62	Bacteria	Firmicutes	Clostridia	Clostridiales	Ruminococcaceae	uncultured
OTU_50	Bacteria	Firmicutes	Clostridia	Clostridiales	Ruminococcaceae	uncultured
OTU_95	Bacteria	Bacteroidetes	Bacteroidia	Bacteroidales	Marinifilaceae	Odoribacter
OTU_137	Bacteria	Proteobacteria	Alphaproteobacteria	Rhizobiales	Rhizobiaceae	Allorhizobium-Neorhizobium-Pararhizobium-Rhizobium
OTU_197	Bacteria	Firmicutes	Clostridia	Clostridiales	Lachnospiraceae
OTU_58	Bacteria	Proteobacteria	Deltaproteobacteria	Desulfovibrionales	Desulfovibrionaceae
OTU_84	Bacteria	Firmicutes	Clostridia	Clostridiales	Ruminococcaceae
OTU_103	Bacteria	Firmicutes	Clostridia	Clostridiales	Ruminococcaceae	Ruminiclostridium_5
OTU_120	Bacteria	Bacteroidetes	Bacteroidia	Bacteroidales	Rikenellaceae
OTU_104	Bacteria	Bacteroidetes	Bacteroidia	Bacteroidales	Marinifilaceae	Odoribacter
OTU_102	Bacteria	Bacteroidetes	Bacteroidia	Bacteroidales	Rikenellaceae	Alistipes
OTU_242	Bacteria	Firmicutes	Clostridia	Clostridiales	Lachnospiraceae
OTU_72	Bacteria	Firmicutes	Clostridia	Clostridiales	Ruminococcaceae	Candidatus_Soleaferrea
OTU_88	Bacteria	Firmicutes	Erysipelotrichia	Erysipelotrichales	Erysipelotrichaceae
OTU_113	Bacteria	Bacteroidetes	Bacteroidia	Bacteroidales	Bacteroidaceae	Bacteroides
OTU_66	Bacteria	Firmicutes	Clostridia	Clostridiales	Ruminococcaceae
OTU_97	Bacteria	Firmicutes	Erysipelotrichia	Erysipelotrichales	Erysipelotrichaceae	Erysipelatoclostridium
OTU_314	Bacteria	Bacteroidetes	Bacteroidia	Bacteroidales	Bacteroidaceae	Bacteroides
OTU_123	Bacteria	Firmicutes	Clostridia	Clostridiales	Lachnospiraceae
OTU_89	Bacteria	Proteobacteria	Deltaproteobacteria	Desulfovibrionales	Desulfovibrionaceae
OTU_93	Bacteria	Cyanobacteria	Melainabacteria	Gastranaerophilales
OTU_109	Bacteria	Bacteroidetes	Bacteroidia	Bacteroidales	Rikenellaceae
OTU_92	Bacteria	Proteobacteria	Deltaproteobacteria	Desulfovibrionales	Desulfovibrionaceae	Desulfovibrio
OTU_134	Bacteria	Firmicutes	Clostridia	Clostridiales	Ruminococcaceae
OTU_112	Bacteria	Firmicutes	Erysipelotrichia	Erysipelotrichales	Erysipelotrichaceae
OTU_161	Bacteria	Proteobacteria	Deltaproteobacteria	Desulfovibrionales	Desulfovibrionaceae	uncultured
OTU_29	Bacteria	Verrucomicrobia	Verrucomicrobiae	Verrucomicrobiales	Akkermansiaceae	Akkermansia
OTU_145	Bacteria	Bacteroidetes	Bacteroidia	Chitinophagales	Saprospiraceae	uncultured
OTU_118	Bacteria	Firmicutes	Clostridia	Clostridiales	Ruminococcaceae	Ruminococcaceae_UCG-014
OTU_128	Bacteria	Firmicutes	Clostridia	Clostridiales	Ruminococcaceae	Anaerotruncus
OTU_226	Bacteria	Proteobacteria	Alphaproteobacteria	Rhodobacterales	Rhodobacteraceae	Gemmobacter
OTU_164	Bacteria	Proteobacteria	Gammaproteobacteria	Enterobacteriales	Enterobacteriaceae
OTU_121	Bacteria	Firmicutes	Negativicutes	Selenomonadales
OTU_79	Bacteria	Firmicutes	Clostridia	Clostridiales	Lachnospiraceae
OTU_117	Bacteria	Actinobacteria	Coriobacteriia	Coriobacteriales
OTU_114	Bacteria	Bacteroidetes	Bacteroidia	Flavobacteriales	Flavobacteriaceae	Flavobacterium
OTU_173	Bacteria	Bacteroidetes	Bacteroidia	Bacteroidales	Muribaculaceae
OTU_90	Bacteria	Bacteroidetes	Bacteroidia	Bacteroidales	Marinifilaceae	Odoribacter
OTU_124	Bacteria	Firmicutes	Erysipelotrichia	Erysipelotrichales	Erysipelotrichaceae	Erysipelatoclostridium
OTU_139	Bacteria	Verrucomicrobia	Verrucomicrobiae	Verrucomicrobiales	Akkermansiaceae	Akkermansia
OTU_331	Bacteria	Bacteroidetes	Bacteroidia	Bacteroidales	Bacteroidaceae	Bacteroides
OTU_147	Bacteria	Bacteroidetes	Bacteroidia	Bacteroidales	Rikenellaceae	Rikenella
OTU_107	Bacteria	Proteobacteria	Alphaproteobacteria	Rhodospirillales	uncultured
OTU_136	Bacteria	Firmicutes	Clostridia	Clostridiales	Ruminococcaceae
OTU_286	Bacteria	Firmicutes	Erysipelotrichia	Erysipelotrichales	Erysipelotrichaceae	[Anaerorhabdus]_furcosa_group
OTU_169	Bacteria	Verrucomicrobia	Verrucomicrobiae	Verrucomicrobiales	Rubritaleaceae	Luteolibacter

## Sheet: Supplementary Data 4
Supplementary Data 4. The DNA sequence alignment of Fusobacterium and Cetobacterium.
Taxa	Microbiome profiling	16S rRNA gene sequence
Fusobacterium	GTGGGGAATATTGGACAATGGACCAAAAGTCTGATCCAGCAATTCTGTGTGCACGAAGAAGTTTTTCGGAATGTAAAGTGCTTTCAGTTGGGAAGAAGTCAGTGACGGTACCAACAGAAGAAGCGACGGCTAAATACGTGCCAGCAGCCGCGGTAATACGTATGTCGCAAGCGTTATCCGGATTTATTGGGCGTAAAGCGCGTCTAGGCGGCTTGGTAAGTCTGATGTGAAAATGCGGGGCTCAACCCCGTATTGCGTTGGAAACTGCTAAACTAGAGTACTGGAGAGGTAGGCGGAACTACAAGTGTAGAGGTGAAATTCGTAGATATTTGTAGGAATGCCGATGGGGAAGCCAGCCTACTGGACAGATACTGACGCTAAAGCGCGAAAGCGTGGGTA…	CCCGAGTGTTGCAGATCGATGCTTACCATGCAGTCTACTTGATCCTTCGGGTGAAGGTGGCGGACGGGTGAGTAACGCGTAAAGAACTTGCCTTACAGACTGGGACAACATTTGGAAACGAATGCTAATACCGGATATTATGATTGGGTCGCATGATCTGGTTATGAAAGCTATATGCGCTGTAAGAGAGCTTTGCGTCCCATTAGTTAGTTGGTGAGGTAACGGCTCACCAAGACGATGATGGGTAGCCGGCCTGAGAGGGTGAACGGCCACAAGGGGACTGAGACACGGCCCTTACTCCTACGGGAGGCAGCAGTGGGGAATATTGGACAATGGACCAAAAGTCTGATCCAGCAATTCTGTGTGCACGAAGAAGTTTTTCGGAATGTAAAGTGCTTT…
Cetobacterium	GTGGGGAATATTGGACAATGGGCCACAAGCCTGATCCAGCAATTCTGTGTGCACGATGAAGGTCTTCGGATTGTAAAGTGCTTTCAGTTGGGAAGAAGAAAGTGACGGTACCAACAGAAGAAGCGACGGCTAAATACGTGCCAGCAGCCGCGGTAATACGTATGTCGCAAGCGTTATCCGGATTTATTGGGCGTAAAGCGCGTCTAGGCGGAAAAATAAGTCTGATGTTAAAATGCGGGGCTCAACTCCGTATTGCGTTGGAAACTGTTTTTCTAGAGTACTGGAGAGGTGGGCGGAACTACAAGTGTAGAGGTGAAATTCGTAGATATTTGTAGGAATGCCGATGGAGAAGTCAGCTCACTGGACAGATACTGACGCTAAAGCGCGAAAGCGTGGGGA…	GGGCTAGATGCTTACACATGCAAGTCGATTCGATTTACCTTCGGGTATTGAGGATGGCGGACGGGTGAGTAACGCGTAAGGAACTTGCCTCTTGGTCTGGGACAACTGTTGGAAACGACAGCTAATACCGGATATTATGAGATTCTCGCATGGGAAACTTATGAAAGCTATATGCGCCAAGAGAGAGCCTTGCGTTCCATTAGCTAGTTGGTGGGGTAACGGCCCACCAAGGCGACGATGGATAGCCGGCCTGAGAGGGTGAACGGCCACAAGGGGACTGAGACACGGCCCTTACTCCTACGGGAGGCAGCAGTGGGGAATATTGGACAATGGGCCACAAGCCTGATCCAGCAATTCTGTGTGCACGATGAAGGTCTTCGATTGTAAAGTGCTTTCAGT…

## Sheet: Supplementary Data 5
Supplementary Data 5. List of significantly upregulated genes following tropolone treatment.
Gene ID	Fold change (log2)	p value	Description
LOC108695791	Inf	2.92085e-80	loricrin-like
LOC108708912	Inf	1.04044e-42	acidic mammalian chitinase-like
LOC108709303	Inf	4.25343e-39	E3 ubiquitin/ISG15 ligase TRIM25-like
tpsg1.L	Inf	8.54959e-38	serine protease 27
LOC108709005	Inf	5.04524e-35	keratin, type II cytoskeletal cochleal-like
fabp2.S	Inf	8.83292e-34	fatty acid binding protein 2, intestinal S homeolog
krt24.L	Inf	1.01477e-33	keratin 24, type I L homeolog
LOC100127254	Inf	2.43576e-32	uncharacterized protein LOC100127254 precursor
LOC108717730	Inf	1.41034e-31	ATP-binding cassette sub-family G member 5-like
LOC108717731	Inf	1.78995e-30	LOW QUALITY PROTEIN: ATP-binding cassette sub-family G member 8-like
enpp7.L	Inf	6.45789e-28	ectonucleotide pyrophosphatase/phosphodiesterase family member 7
LOC108702353	Inf	6.33295e-27	RING finger protein 112-like
pga4.L	Inf	1.37325e-24	pepsinogen 4, group I (pepsinogen A) L homeolog precursor
LOC108709004	Inf	2.82403e-22	keratin, type II cytoskeletal cochleal-like
LOC108704545	Inf	1.67935e-21	gastricsin-like
LOC108708882	Inf	7.25366e-21	fibrinogen-like protein 1-like protein
LOC108717590	Inf	1.51647e-17	claudin-15-like
LOC108701880	Inf	2.22006e-16	ectonucleotide pyrophosphatase/phosphodiesterase family member 7-like
LOC108702216	Inf	9.806e-16	otopetrin-3-like
LOC108706192	Inf	1.91222e-15	small integral membrane protein 24-like
tff-A	Inf	1.75149e-14	p4.2 trefoil factor precursor
LOC108707558	Inf	2.59633e-12	keratin, type II cytoskeletal cochleal-like
LOC108715567	Inf	3.19272e-12	uncharacterized protein LOC108715567
LOC108700322	Inf	1.33026e-11	fibrinogen-like protein 1-like protein
LOC108699558	Inf	1.1768e-10	glutenin, high molecular weight subunit DX5-like
LOC108710971	Inf	1.18497e-10	chymotrypsin-C-like
LOC108701868	Inf	1.39151e-10	carboxypeptidase O-like
LOC407840	Inf	1.31121e-09	oviduct protein p20 precursor
LOC108697001	Inf	1.56183e-09	apolipoprotein A-IV-like
LOC108707659	Inf	6.70387e-09	beta-1,3-galactosyltransferase 5-like
LOC108702015	Inf	7.57219e-09	fibrinogen-like protein 1-like protein
LOC108701826	Inf	1.66509e-08	fibrinogen-like protein 1-like protein
LOC108697937	Inf	1.69227e-08	beta-microseminoprotein-like
LOC108712287	Inf	2.73132e-08	zinc metalloproteinase-disintegrin-like lachestatin-2
LOC108709104	Inf	3.86695e-08	gastricsin-like
aqp2.S	Inf	1.02126e-06	aquaporin 2 (collecting duct) S homeolog
LOC108712480	Inf	1.37226e-06	regenerating islet-derived protein 4-like
LOC108700586	Inf	3.6592e-06	protein phosphatase 1 regulatory subunit 14D-like
LOC108695927	Inf	3.69096e-06	phospholipase A2 inhibitor subunit gamma B-like
LOC108717481	Inf	8.58483e-06	alpha-1,4-N-acetylglucosaminyltransferase-like
LOC108695339	Inf	1.78756e-05	thioredoxin-like
LOC108718454	Inf	1.92198e-05	uncharacterized protein LOC108718454
LOC108707451	Inf	2.05905e-05	fibrinogen-like protein 1-like protein
LOC108697006	Inf	2.72021e-05	indolethylamine N-methyltransferase-like
LOC108700678	Inf	4.10547e-05	syncollin-like
LOC108710232	Inf	0.000161973	gamma-aminobutyric acid receptor subunit pi-like
LOC108719980	Inf	0.000484267	NXPE family member 3-like
LOC108703352	Inf	0.00113269	pulmonary surfactant-associated protein D-like
LOC108702213	Inf	0.0015269	fatty acid desaturase 6-like
LOC108695739	Inf	0.00176768	putative neutral ceramidase C
nkiras1.S	Inf	0.00231748	NFKB inhibitor interacting Ras-like 1 S homeolog
LOC108696918	Inf	0.00311221	uncharacterized protein LOC108696918
cyp2c8.2.L_1	Inf	0.00322966	-
LOC108705301	Inf	0.00353318	whey acidic protein-like
LOC108710379	Inf	0.00427633	histidine N-acetyltransferase-like
LOC108717485	Inf	0.0192048	alpha-1,4-N-acetylglucosaminyltransferase-like
LOC108700561	Inf	0.0193997	NTPase KAP family P-loop domain-containing protein 1-like
LOC108697507	Inf	0.0198587	uncharacterized protein LOC108697507
LOC108699322	Inf	0.0254934	toll-like receptor 2 type-2
LOC108698660	Inf	0.0273634	transmembrane protein 229b-like
LOC108701796	Inf	0.0275232	protein-glutamine gamma-glutamyltransferase E-like
LOC108714415	Inf	0.0279991	dimethylaniline monooxygenase [N-oxide-forming
LOC108717670	Inf	0.0280819	phospholipase B1, membrane-associated-like
LOC108701887	Inf	0.0400021	tumor necrosis factor receptor superfamily member 17-like
alpi.1.L	Inf	0.0415356	alkaline phosphatase, intestinal, gene 1 L homeolog precursor
zp4.L	Inf	0.0439932	zona pellucida glycoprotein 4 L homeolog precursor
LOC108707537	12.2127	1.69994e-56	solute carrier family 15 member 1-like
LOC108712459	12.0112	0	gastrokine-1-like
LOC108710618	12.0056	2.86332e-81	gastrokine-1-like
prss3.L	11.9482	2.86028e-278	protease, serine 3 L homeolog precursor
LOC108699298	11.6089	6.52018e-91	uncharacterized protein LOC108699298
LOC108704652	10.7742	2.11271e-18	regenerating islet-derived protein 4-like
LOC496913.S	10.5899	6.72428e-28	gastricsin S homeolog precursor
tff1.L	10.4773	0	putative gastrointestinal growth factor xP1 precursor
LOC108704295	10.2147	4.45329e-20	zymogen granule membrane protein 16-like
LOC108718576	10.1047	9.4594e-45	meprin A subunit beta-like
prss1.L	10.0933	0	trypsin
LOC108707747	10.069	1.92786e-88	keratin, type II cytoskeletal I-like
LOC108717593	10.0669	1.15525e-21	retinol-binding protein 2-like
MGC82834	10.0228	1.51104e-207	MGC82834 protein precursor
LOC108695892	9.97675	1.11332e-18	cornifelin homolog B-like
LOC108710580	9.96545	8.22987e-19	uncharacterized protein LOC108710580
LOC108712293	9.94019	5.9217e-117	gastrokine-1-like
cela3a.S	9.82325	5.45036e-99	proproteinase E isoform X1
LOC108709133	9.67667	7.36624e-33	keratin, type II cytoskeletal I-like
cela3b.L	9.57434	0	chymotrypsin like elastase family member 3B L homeolog isoform X1
LOC100036893.L	9.54471	3.60704e-37	transmembrane 4 L6 family member 5
alpi.2.L	9.4224	1.73537e-54	alkaline phosphatase, intestinal, gene 2 L homeolog precursor
mep1a.L	9.34887	2.55349e-28	meprin A subunit alpha L homeolog precursor
prss1.2.S	9.26231	6.04277e-253	protease, serine, 1 (trypsin 1), gene 2 S homeolog precursor
LOC108719625	9.21079	8.72601e-27	cubilin-like
LOC108709103	9.09106	4.61311e-27	gastricsin-like
LOC108719626	9.01023	1.65704e-22	ovochymase-2-like
LOC108718345	8.89117	5.77221e-60	whey acidic protein-like isoform X2
LOC108709751	8.88342	0.0116445	solute carrier family 15 member 1-like
chia.S	8.77705	2.77802e-21	acidic mammalian chitinase
ace2.S	8.6887	1.94427e-26	angiotensin-converting enzyme 2
LOC108710596	8.49931	2.57242e-16	platelet glycoprotein 4-like
tff2.S	8.41047	7.87672e-37	putative gastrointestinal growth factor xP4 precursor
LOC108696904	8.3587	8.49261e-25	urokinase plasminogen activator surface receptor-like
LOC108710314	8.27593	0	gastrokine-1-like
lct.1.S	8.24208	6.38408e-20	lactase, gene 1 S homeolog
LOC108716283	8.23714	5.89696e-26	uncharacterized protein LOC108716283
LOC108712437	8.11735	9.37368e-169	sulfotransferase 6B1-like
LOC108704546	8.11261	4.61579e-29	gastricsin-like
LOC108703805	8.05281	7.06786e-16	zymogen granule membrane protein 16-like
LOC108699634	7.97007	2.16505e-37	RNA polymerase II degradation factor 1-like isoform X1
LOC108707559	7.85111	1.58392e-32	keratin, type II cytoskeletal cochleal-like
LOC108719568	7.74246	2.51934e-27	thiosulfate sulfurtransferase-like
LOC108702473	7.5511	2.95317e-62	keratin-3, type I cytoskeletal 51 kDa-like
LOC108710619	7.5426	9.60569e-87	gastrokine-1-like
LOC108697053	7.45417	2.22014e-52	phospholipase A2 inhibitor and Ly6/PLAUR domain-containing protein-like
LOC108718853	7.35484	2.18567e-09	adseverin-like
LOC108704827	7.33813	2.58231e-61	LOW QUALITY PROTEIN: dipeptidase 1-like
cel	7.32709	0	carboxyl ester lipase precursor
fabp2.L	7.32299	3.27428e-17	fatty acid-binding protein, intestinal
levi.S	7.17431	2.32187e-19	xenopsin peptides precursor
ctrb2.L	7.1351	1.2666e-251	chymotrypsinogen B2 L homeolog precursor
LOC108697150	6.83619	2.42199e-17	ovostatin-like
LOC108707399	6.82535	7.62988e-08	integumentary mucin A.1
LOC108700683	6.76227	0.000517594	mucosal pentraxin-like
arsa.2.L	6.75903	2.99414e-31	LOW QUALITY PROTEIN: arylsulfatase A
LOC108716506	6.75341	4.1678e-10	phospholipase B1, membrane-associated-like
LOC100036880	6.64584	5.89915e-22	uncharacterized protein LOC100036880
LOC108696295	6.61165	8.31629e-23	fatty acid-binding protein 1, liver-like
LOC108701793	6.58782	3.43256e-11	BPI fold-containing family B member 3-like
LOC108700619	6.57991	3.36301e-26	cornulin-like
MGC64513	6.55192	1.0148e-12	uncharacterized protein LOC379434 precursor
sgp.L	6.51925	6.36999e-78	skin granule protein precursor
tmem150b.S	6.50685	2.63926e-06	transmembrane protein 150B-A
LOC108696903	6.48194	3.09506e-73	urokinase plasminogen activator surface receptor-like
LOC495520	6.46081	2.62156e-108	uncharacterized protein LOC495520 precursor
LOC108712292	6.41984	7.57308e-44	gastrokine-1-like
LOC108713675	6.36513	1.16264e-27	galectin-1-like
LOC108705297	6.35826	3.88348e-56	whey acidic protein-like
LOC100036897	6.30634	1.32423e-16	uncharacterized protein LOC100036897
LOC108701797	6.30057	5.42257e-33	protein-glutamine gamma-glutamyltransferase 6-like
LOC108710646	6.22912	1.24587e-13	transmembrane 4 L6 family member 5-like
LOC108713455	6.17975	2.27155e-07	catalase-like
LOC108697931	6.16235	2.19333e-18	intelectin-1a-like
LOC108718577	6.15045	1.5919e-11	meprin A subunit beta-like
LOC108706778	6.14324	1.05198e-21	sulfate anion transporter 1-like
krt10.L	6.1366	5.4613e-30	keratin-3, type I cytoskeletal 51 kDa-like
LOC108700760	6.07742	3.67834e-52	keratin, type I cytoskeletal 12-like
LOC108707750	6.03579	6.91276e-10	aquaporin-2-like
l14-A	6.02986	6.6797e-42	lactose-binding lectin
LOC100036914	6.02611	0.00184	cysteine-rich venom protein tigrin
pgla.S	5.92083	1.29476e-15	PYLa/PGLa B precursor
LOC108697139	5.84058	4.89238e-133	trypsin-like
tmem150b.L	5.77385	1.55525e-11	transmembrane protein 150B-B
LOC108718803	5.75052	4.58623e-77	cholesterol 7-alpha-monooxygenase-like
cuzd1.L	5.72322	1.05636e-149	CUB and zona pellucida-like domains 1 L homeolog precursor
LOC108710647	5.70644	8.34116e-08	transmembrane 4 L6 family member 5-like
LOC108707817	5.66708	1.74871e-07	uncharacterized protein LOC108707817 isoform X3
LOC108699502	5.64674	1.30494e-20	nicotinamide N-methyltransferase-like
slc13a2.S	5.56501	2.13827e-05	solute carrier family 13 (sodium-dependent dicarboxylate transporter), member 2 S homeolog
LOC108719741	5.47271	7.98803e-18	carbonic anhydrase 13-like
LOC108716254	5.46542	1.73359e-25	serotriflin-like
LOC108703971	5.44605	1.17495e-39	xenoxin-1-like
LOC108701306	5.39363	1.3053e-24	villin-1-like
LOC733308.L	5.38089	9.68656e-23	uncharacterized protein LOC733308.L
LOC108695928	5.35318	6.18307e-21	uncharacterized transmembrane protein DDB_G0289901-like
LOC108705298	5.3421	3.07347e-16	WAP four-disulfide core domain protein 8-like
LOC108701809	5.33325	9.42617e-10	otopetrin-2-like
LOC108705425	5.33129	8.9374e-15	alanine--glyoxylate aminotransferase 2, mitochondrial-like
LOC108714275	5.33055	3.19642e-10	bestrophin-4-like
lct.2.S	5.31752	3.51745e-36	lactase-phlorizin hydrolase
pgq.L	5.31695	6.14144e-63	preproprotein pGQ L homeolog preproprotein
inmt.L	5.28801	6.09372e-08	indolethylamine N-methyltransferase L homeolog
LOC108696963	5.28313	2.24875e-19	putative neutral ceramidase C
LOC108717052	5.27792	2.77438e-14	phosphatidylethanolamine-binding protein 1-like
LOC108710257	5.2451	1.09861e-07	myelin regulatory factor-like protein
gsto2.L	5.20418	1.12633e-18	glutathione S-transferase omega 2 L homeolog
LOC108696501	5.17528	4.19556e-41	indolethylamine N-methyltransferase-like
xak-b.L	5.16506	2.37586e-57	adult keratin XAK-B L homeolog
LOC108713483	5.15682	4.84406e-21	cadherin-related family member 5-like
LOC108719169	5.15513	3.19551e-06	resistin-like beta
adh4	5.14036	5.01799e-18	alcohol dehydrogenase class IV
LOC108706557	5.13871	1.88628e-24	sodium-dependent phosphate transport protein 2B-like isoform X2
MGC68522	5.11285	0.000837459	uncharacterized protein LOC379735 precursor
LOC108695929	5.1003	1.87841e-20	hyaluronan synthase 1-like
LOC100126637	5.09557	1.07253e-41	fish-egg lectin
LOC108702472	5.09444	3.26322e-17	keratin, type I cytoskeletal 19-like
LOC108702169	5.07896	2.02548e-09	gastrin/cholecystokinin-like peptide
LOC108701899	5.07875	7.05992e-05	hemicentin-1-like
LOC108713451	5.05672	3.03945e-05	astacin-like metalloendopeptidase
LOC108698849	5.04216	1.68451e-12	nicotinamide N-methyltransferase-like
LOC108717508	5.01873	6.46837e-16	interferon-induced very large GTPase 1-like
LOC108696925	5.0074	7.99617e-09	von Willebrand factor-like
LOC108708881	4.97497	1.69043e-08	fibrinogen-like protein 1-like protein
csmd1-a	4.96809	5.97104e-05	mucin-19
xt6l.L	4.96011	2.46876e-44	preprocaerulein type-4 isoform X1
LOC733301	4.95368	3.53234e-27	transmembrane 4 L6 family member 5
LOC397753	4.95095	9.05325e-12	homeobox protein CDX-1
LOC108697203	4.94444	0.000118808	interferon-induced protein with tetratricopeptide repeats 5-like
LOC108707784	4.93826	5.77934e-12	E3 ubiquitin/ISG15 ligase TRIM25-like
gip.L	4.92059	3.5146e-12	gastric inhibitory polypeptide isoform X1
xenoxin1.L	4.90852	1.66567e-10	xenoxin-1 precursor
vil1.S	4.82437	1.44645e-20	villin 1 S homeolog
LOC108705800	4.78669	1.18624e-21	fatty acid-binding protein 1, liver-like
cpo.L	4.78195	6.7423e-07	carboxypeptidase O L homeolog
p2.L	4.75835	5.15248e-14	skin secretory protein xP2
LOC100036829	4.75603	1.17791e-07	glucose-dependent insulinotropic polypeptide precursor
LOC108717127	4.74535	5.05736e-32	thiamine transporter 2-like
LOC108706579	4.73732	0.000697118	glutaredoxin domain-containing cysteine-rich protein 1-like
LOC108701795	4.73118	0.000617429	protein-glutamine gamma-glutamyltransferase E-like
stom	4.73097	7.14612e-20	stomatin
LOC108701765	4.70294	4.02507e-15	angiotensin-converting enzyme-like
LOC108713562	4.68663	2.07023e-08	galectin-1-like
levi.L	4.66802	1.61317e-25	prolevitide preproprotein
LOC108695778	4.64629	0.000914641	beta-microseminoprotein-like
LOC108713064	4.64487	0.000606699	platelet glycoprotein 4-like
LOC108707525	4.64414	4.53238e-05	toll-like receptor 8
LOC108716477	4.64383	5.24054e-45	calpain-2 catalytic subunit-like
LOC108714927	4.6376	1.18473e-06	mucin-2-like
LOC108696028	4.63423	1.01523e-09	alpha-2-macroglobulin-like
LOC108707673	4.63093	6.77129e-10	fibrinogen-like protein 1-like protein
magainins.L	4.62086	7.10268e-21	magainins preproprotein
LOC108701214	4.61027	1.034e-11	sterile alpha motif domain-containing protein 9-like
LOC108697202	4.60878	1.01017e-27	interferon-induced protein with tetratricopeptide repeats 5-like
LOC108696502	4.60341	1.21869e-26	indolethylamine N-methyltransferase-like
LOC108713662	4.58768	7.93194e-29	epithelial chloride channel protein-like
LOC108716993	4.5745	0.000872339	LOW QUALITY PROTEIN: probable cation-transporting ATPase 13A4
LOC108701845	4.56327	1.36839e-11	bile salt export pump-like
LOC108697055	4.50719	2.29837e-09	urokinase plasminogen activator surface receptor-like
LOC108701825	4.50351	4.74384e-17	mucin-13-like
LOC108697004	4.49213	4.03518e-16	indolethylamine N-methyltransferase-like
LOC108716356	4.44234	4.42313e-13	ADP-ribosylation factor-like protein 14
tm4sf4.L	4.4172	2.70255e-17	transmembrane 4 L six family member 4 L homeolog
LOC108714920	4.37974	6.23408e-12	intestinal mucin-like protein
LOC108714029	4.37065	2.01122e-12	carbohydrate sulfotransferase 6-like
LOC108705058	4.363	0.00225816	guanylin-like
LOC108701754	4.36244	0.00975901	keratin, type I cytoskeletal 47 kDa-like
LOC108696977	4.35988	2.95749e-15	interferon-induced protein with tetratricopeptide repeats 5-like
LOC108714919	4.34405	1.55042e-12	mucin-2-like
LOC108718810	4.33894	4.73888e-14	MAM and LDL-receptor class A domain-containing protein 1-like
LOC108695708	4.3362	3.37317e-10	ovostatin homolog
LOC108704290	4.33297	2.30485e-12	zymogen granule membrane protein 16-like isoform X2
LOC108701901	4.3112	0.0167287	uromodulin-like
LOC108705015	4.29843	1.36063e-11	ornithine decarboxylase-like
LOC108718720	4.28109	1.94683e-28	chymotrypsin-like elastase family member 1
cela1	4.25895	3.6864e-238	chymotrypsin like elastase family member 1 precursor
LOC108717032	4.24649	6.90751e-13	maltase-glucoamylase, intestinal-like
LOC108709102	4.24574	0.00458662	acidic mammalian chitinase-like
LOC108710272	4.22802	9.96126e-25	chloride anion exchanger-like
LOC108717488	4.20405	8.1971e-11	F-box only protein 25-like
LOC108702196	4.18615	9.36624e-07	tyrosine-protein kinase Srms-like
LOC108700639	4.10632	1.35241e-17	glutamine synthetase-like
LOC108718499	4.10053	2.99493e-10	protein-glutamine gamma-glutamyltransferase 4-like
LOC108700622	4.09452	0.0123135	histone-lysine N-methyltransferase 2D-like
LOC108703806	4.08107	1.07229e-57	zymogen granule membrane protein 16-like
LOC108696934	4.07207	1.37854e-25	alpha-tectorin-like
MGC82264	4.063	3.19784e-20	uncharacterized protein LOC432347
LOC108698954	4.02187	0.0011579	olfactomedin-like
LOC108707513	4.01389	2.25495e-09	ornithine decarboxylase-like
LOC108718144	4.00477	0.000586314	phospholipid scramblase 1-like
LOC108717399	3.99857	3.93949e-13	cystatin-C-like
LOC108710245	3.9673	2.36961e-42	tyrosine 3-monooxygenase-like
LOC100127290	3.95324	1.02801e-13	uncharacterized protein LOC100127290 isoform X1
slc28a2.L	3.895	1.18136e-14	solute carrier family 28 (concentrative nucleoside transporter), member 2 L homeolog
LOC108717068	3.88355	1.90534e-50	plastin-1-like isoform X2
LOC108709008	3.88047	0.029672	keratin, type II cytoskeletal cochleal-like
LOC108695917	3.85412	0.000776516	fish-egg lectin-like
LOC108695705	3.80132	0.032957	alpha-2-macroglobulin-like protein 1
LOC108699501	3.80001	7.32988e-26	indolethylamine N-methyltransferase-like
prom2.L	3.79063	0.0317199	prominin 2 L homeolog precursor
adh1-a	3.78005	3.8028e-09	LOW QUALITY PROTEIN: NADP-dependent alcohol dehydrogenase
LOC398619	3.7599	6.62578e-59	poly(U)-specific endoribonuclease-C
LOC108700684	3.75528	0.0188148	C-reactive protein-like
LOC108708175	3.73188	1.76027e-24	putative helicase MOV-10
LOC108695366	3.72185	0.0418818	zinc transporter 8-like isoform X2
LOC108698589	3.69367	0.0429719	galactoside 3(4)-L-fucosyltransferase-like
LOC108702013	3.67637	1.00298e-18	cell wall integrity and stress response component 1-like
LOC108707435	3.66413	4.61757e-12	angiotensin-converting enzyme 2-like
LOC108699518	3.65599	1.64489e-17	claudin-2-like
LOC108710473	3.63384	9.85464e-06	vitelline membrane outer layer protein 1-like
LOC108718452	3.63355	7.32153e-07	uncharacterized protein LOC108718452
LOC108707398	3.60654	0.000208493	integumentary mucin C.1-like
LOC108719320	3.60006	0.000183525	carbonic anhydrase 3-like
LOC108696290	3.59776	1.34631e-06	probable N-acetyltransferase camello
LOC108716025	3.58938	1.04659e-10	sodium/glucose cotransporter 1-like isoform X2
LOC108710270	3.57148	5.28261e-05	integumentary mucin B.1
LOC108707748	3.57	1.82572e-05	keratin, type II cytoskeletal 59 kDa, component IV-like
MGC64526	3.52981	1.54425e-291	uncharacterized protein LOC379614
LOC108720068	3.44551	0.000708469	mas-related G-protein coupled receptor member D-like
LOC108695895	3.43961	0.000614675	carcinoembryonic antigen-related cell adhesion molecule 16-like
LOC108695770	3.42714	0.0356591	interferon-induced protein with tetratricopeptide repeats 5-like
LOC108710463	3.40916	5.16207e-23	uncharacterized protein LOC108710463
LOC108710158	3.37452	1.32548e-12	glutamyl aminopeptidase-like
nkx6-3.L	3.36531	1.40704e-05	homeobox protein Nkx-6.3
LOC108718449	3.35749	0.000834251	gastrula zinc finger protein XlCGF8.2DB-like
LOC108718129	3.35668	0.00145391	G-protein coupled receptor 87-like
LOC108695305	3.3419	4.40626e-37	cholesterol 7-alpha-monooxygenase-like
LOC108717792	3.34095	2.9793e-08	MAL-like protein
LOC108710243	3.34008	5.09053e-19	cadherin-related family member 2-like
hsd17b13.L	3.31767	0.0200584	17-beta-hydroxysteroid dehydrogenase 13
LOC108719266	3.3096	5.91593e-12	boophilin-H2-like
rbp2.L	3.30419	1.60946e-12	retinol-binding protein 2
LOC108698159	3.29835	3.75722e-14	nicotinamide N-methyltransferase-like
LOC108695715	3.2675	3.03741e-09	transmembrane protein 174-like
LOC108698586	3.26047	2.43706e-08	glycine-rich cell wall structural protein 1.8-like
LOC108700640	3.25935	0.0160806	uncharacterized protein LOC108700640
LOC108709059	3.22205	1.27187e-13	uncharacterized protein LOC108709059
LOC108719483	3.21078	0.00201844	phospholipase A2 inhibitor subunit gamma B-like
LOC108711396	3.20029	0.000442117	UDP-glucuronosyltransferase 2C1-like
LOC108703455	3.19313	9.75891e-31	transmembrane 4 L6 family member 5-like
LOC108712455	3.17506	0.00352634	homeobox protein Nkx-6.3-like
LOC108707100	3.17423	1.79274e-47	phospholipase A2, minor isoenzyme-like
LOC108701600	3.16753	2.33435e-06	ankyrin repeat and SAM domain-containing protein 4B-like
LOC108704873	3.16633	1.26523e-05	pepsin A-like
xclca6	3.1641	0.00827255	calcium activated chloride channel precursor
krt5.1.L	3.16344	1.14084e-13	keratin, type II cytoskeletal I isoform X2
LOC108700328	3.15456	0.000373908	C-reactive protein-like
LOC108699590	3.14937	0.000103561	major histocompatibility complex class I-related gene protein-like
LOC108696625	3.14868	1.311e-09	small integral membrane protein 24-like
LOC101027264	3.1408	9.05729e-10	secretin precursor
LOC108704551	3.13558	1.12177e-09	epidermal growth factor receptor kinase substrate 8-like protein 3 isoform X2
LOC108696972	3.13	1.04494e-10	clarin-3-like
LOC108696031	3.11234	0.0219543	alpha-2-macroglobulin-like protein 1
LOC108698848	3.09376	1.47155e-05	LOW QUALITY PROTEIN: ryncolin-1-like
LOC108718138	3.07944	1.07986e-10	plastin-1-like
LOC100127267.L	3.05973	2.67315e-17	calpain-2 catalytic subunit
LOC108701755	3.05575	1.21921e-107	keratin-3, type I cytoskeletal 51 kDa-like
LOC108697752	3.05543	0.0285086	interleukin-11-like
LOC108718717	3.05538	0.00608117	maternal embryonic leucine zipper kinase-like
LOC108696562	3.05239	2.50004e-11	L-amino-acid oxidase-like
LOC108699503	3.02723	2.47496e-15	nicotinamide N-methyltransferase-like
LOC108705299	3.02452	1.06937e-06	antileukoproteinase-like
exd1.L	3.01498	0.038637	piRNA biogenesis protein EXD1
LOC108703875	3.00991	0.038284	serine protease 27-like
LOC108701799	3.00443	1.80705e-05	protein-glutamine gamma-glutamyltransferase E-like
LOC108701757	3.00331	4.75306e-19	keratin-3, type I cytoskeletal 51 kDa-like
MGC83663	2.96976	5.66558e-09	MGC83663 protein
LOC108708628	2.96266	9.96137e-28	poly(U)-specific endoribonuclease-A-like
LOC108702426	2.96053	0.00187804	class A basic helix-loop-helix protein 15-like
LOC108705047	2.94938	0.0386018	LOW QUALITY PROTEIN: hyaluronan synthase 1-like
krt5.4.L	2.94929	3.57807e-67	keratin 5, gene 4 L homeolog isoform X1
LOC108709213	2.94681	0.000206359	enteropeptidase-like
tpo.S	2.93474	5.31057e-16	thyroid peroxidase
LOC108708055	2.90197	0.000975504	patatin-like phospholipase domain-containing protein 1 isoform X2
LOC108702206	2.89953	0.0172754	protein-glutamine gamma-glutamyltransferase E-like
LOC108701798	2.89695	5.37198e-34	protein-glutamine gamma-glutamyltransferase E-like
LOC108703963	2.8923	1.31972e-26	RING finger protein 112-like
cdhr5.S	2.87375	1.80064e-06	cadherin related family member 5 S homeolog precursor
LOC108710631	2.86071	0.0144094	endonuclease domain-containing 1 protein-like
LOC108707449	2.84963	1.95247e-08	organic solute transporter subunit alpha-like
slc34a2.L	2.84714	4.92591e-28	solute carrier family 34 (type II sodium/phosphate cotransporter), member 2 L homeolog
LOC108709901	2.83983	1.72377e-06	pro-FMRFamide-related neuropeptide FF-like
cd157	2.83515	1.36146e-12	CD157 protein isoform X2
LOC108701629	2.83437	2.56639e-11	E3 ubiquitin/ISG15 ligase TRIM25-like
LOC108702803	2.80184	0.0081751	otopetrin-2-like
LOC108714895	2.80168	0.000493109	Ig heavy chain V region PJ14-like
LOC108703164	2.79634	0.00174722	protein disulfide-isomerase-like protein of the testis
LOC108704935	2.79617	9.89185e-08	glucose-6-phosphate exchanger SLC37A2-like
LOC108713851	2.78535	2.71217e-20	mucin-5B-like
LOC108719336	2.78121	2.83986e-10	cadherin-17-like
cyp2c8.2.L	2.77733	2.68911e-10	cytochrome P450, family 2, subfamily C, polypeptide 8, gene 2 L homeolog precursor
pdx1.S	2.77547	0.00165455	pancreas/duodenum homeobox protein 1
LOC108717088	2.77245	1.79259e-12	unconventional myosin-VIIb-like
naaladl1.L	2.76617	1.20034e-13	N-acetylated-alpha-linked acidic dipeptidase-like protein
LOC108716371	2.72664	1.921e-22	kyphoscoliosis peptidase-like
LOC108709850	2.72542	6.79766e-14	unconventional myosin-Ia-like
enpp3.L	2.71115	1.78066e-09	venom phosphodiesterase 1
LOC108698979	2.70553	3.21263e-10	spectrin beta chain, non-erythrocytic 5-like
LOC108699508	2.70473	0.0198814	uncharacterized protein LOC108699508
LOC108711738	2.69675	0.00286368	mucin-3B-like
LOC108700053	2.69317	0.000159505	Krueppel-like factor 8
pla2g1b.L	2.67436	4.59324e-13	phospholipase A2, minor isoenzyme
LOC108699532	2.66564	1.98067e-08	adhesion G-protein coupled receptor G2-like
MGC68994	2.65415	3.81048e-103	matrix metallopeptidase 7 (matrilysin, uterine) precursor
LOC108718613	2.65393	5.67865e-10	uncharacterized protein LOC108718613
LOC108707532	2.6449	5.54027e-12	lysozyme g-like
eef1a-o1	2.64051	1.48639e-26	elongation factor 1-alpha, oocyte form
slc6a19.S	2.63921	2.16348e-23	solute carrier family 6 (neutral amino acid transporter), member 19 S homeolog
LOC108707655	2.63456	3.10708e-09	cystatin-A-like
LOC108705738	2.62544	0.000736956	probable N-acetyltransferase camello
cyp2a6.L	2.61496	5.86049e-12	cytochrome P450 family 2 subfamily A member 6 L homeolog
LOC108701856	2.61286	0.0155775	LOW QUALITY PROTEIN: ATP-binding cassette sub-family A member 12-like
LOC108718027	2.60588	2.77319e-09	chloride channel protein 2-like
ghrl	2.59238	0.0120403	ghrelin precursor
anxa13.L	2.58612	1.62236e-29	annexin A13 L homeolog
LOC108695710	2.58062	1.15596e-05	alpha-2-macroglobulin-like
LOC108709130	2.57785	6.42972e-10	inhibin beta B chain-like
slc18a2.L	2.57613	0.0425041	solute carrier family 18 (vesicular monoamine transporter), member 2 L homeolog isoform X3
LOC108710333	2.57356	0.000162813	RING finger protein 112-like
LOC108709908	2.56553	1.9441e-62	keratin, type II cytoskeletal I-like
LOC108703421	2.5615	6.37178e-07	claudin-15-like
LOC108700578	2.55865	0.0073782	olfactomedin-like
LOC108699512	2.54677	2.58179e-06	histo-blood group ABO system transferase-like
LOC108697199	2.54509	1.30881e-06	interferon-induced protein with tetratricopeptide repeats 5-like
LOC108716248	2.54205	0.0077487	adhesion G-protein coupled receptor F2-like
LOC108706923	2.52753	1.8834e-11	prostaglandin reductase 1-like
MGC86332	2.51935	5.51475e-53	MGC86332 protein precursor
LOC108706458	2.50925	0.00404524	gastrin-releasing peptide-like
LOC108702027	2.50725	2.61911e-115	hemoglobin subunit alpha-1
chit1.S	2.5022	2.14622e-72	chitinase 1 (chitotriosidase) S homeolog isoform X1
LOC100496844.L	2.50003	2.70327e-23	indolethylamine N-methyltransferase-like L homeolog
LOC108716962	2.49353	0.000126689	receptor-transporting protein 3-like
LOC108716261	2.48586	1.66302e-09	interferon-induced very large GTPase 1-like
abcb1.L	2.4796	1.28444e-10	ATP binding cassette subfamily B member 1 L homeolog
LOC108712478	2.46415	0.0261443	C2 calcium-dependent domain-containing protein 4C-like
LOC108705242	2.46165	6.53122e-05	sushi domain-containing protein 2-like
LOC108700612	2.46087	6.44927e-24	uncharacterized protein LOC108700612
LOC108713474	2.45384	4.79309e-22	mucin-5B-like
LOC108717580	2.44978	5.0406e-08	ADP-ribosylation factor-like protein 14
LOC108711012	2.44288	0.0264952	sodium-coupled monocarboxylate transporter 1-like
LOC100037047	2.43116	2.0659e-16	uncharacterized protein LOC100037047
LOC108716413	2.43054	1.34094e-12	potassium-transporting ATPase alpha chain 2-like
LOC108719422	2.41255	5.04334e-11	thyroglobulin-like
LOC108695280	2.41001	1.58112e-07	meprin A subunit beta-like
hbg1.L	2.39102	4.25508e-143	hemoglobin subunit beta-1
LOC108700071	2.38425	0.0335501	uncharacterized protein LOC108700071
LOC108712368	2.37701	1.94715e-08	myelin regulatory factor-like protein
LOC108711219	2.36345	4.18797e-05	phytanoyl-CoA dioxygenase, peroxisomal-like
LOC108704914	2.36134	0.0333164	LOW QUALITY PROTEIN: posterior protein-like
LOC108713852	2.34581	4.46138e-17	hemocytin-like
LOC108696375	2.34198	1.07825e-14	beta-galactosidase-1-like protein 2
anpep.L	2.33467	9.72179e-22	alanyl aminopeptidase, membrane L homeolog
LOC108718054	2.33251	8.89553e-07	receptor-transporting protein 3-like
LOC108695273	2.33249	3.1685e-36	aquaporin-4-like
LOC108698950	2.32824	0.005509	galactoside 3(4)-L-fucosyltransferase-like
anxa8.S	2.32445	2.39269e-22	annexin A8 S homeolog
LOC108719759	2.32266	3.98187e-16	fer-1-like protein 6
LOC108705069	2.30469	0.000147741	tyrosine-protein kinase STYK1-like
tm4sf5.L	2.30458	3.4289e-24	transmembrane 4 L six family member 5 L homeolog
LOC100126657	2.27878	0.000378892	uncharacterized protein LOC100126657 precursor
LOC108706392	2.27188	2.1871e-05	transmembrane protein 252-like
LOC108712328	2.26679	2.52276e-06	dual oxidase 2-like
LOC108700573	2.2627	1.27863e-17	loricrin-like
LOC108703283	2.25876	0.0122204	serine protease 27-like
LOC108716982	2.24915	5.62069e-39	alpha-2-HS-glycoprotein-like
LOC108717548	2.24649	0.0270073	sulfotransferase 6B1-like
ahsg.L	2.24485	4.26531e-36	alpha-2-HS-glycoprotein L homeolog precursor
LOC108701108	2.24394	0.00846776	otopetrin-3-like
LOC108705476	2.2429	0.00694518	cathepsin W-like
LOC108706943	2.24037	1.17949e-10	leucine-rich repeat-containing protein 19-like
LOC108702061	2.23936	1.02897e-31	aquaporin-8-like
LOC108718573	2.22961	8.60317e-38	desmoglein-3-like
LOC108716478	2.2202	3.11929e-08	calpain-2 catalytic subunit-like
LOC108697992	2.21669	0.00272858	lysoplasmalogenase-like protein TMEM86A
LOC108695980	2.21549	1.20715e-100	anionic trypsin-2-like
LOC108710237	2.20911	0.0156233	ovomucoid-like
lgalsvb-a	2.20755	2.32932e-08	galectin family xgalectin-Vb
cdx1.S	2.19737	0.000376434	homeobox protein CDX-1 isoform X1
LOC108700036	2.19247	0.0345604	uncharacterized protein LOC108700036 isoform X2
LOC108704856	2.1908	2.17312e-05	E3 ubiquitin-protein ligase TRIM39-like
LOC108700682	2.18573	1.4049e-05	uncharacterized protein LOC108700682
LOC108715291	2.18484	4.97816e-09	anoctamin-5-like
LOC108719536	2.18308	1.36755e-09	gastrula zinc finger protein XlCGF57.1-like
xgalectin-IIa	2.173	1.47584e-11	galectin family xgalectin-IIa
hba1.S	2.16445	2.20889e-81	hemoglobin subunit alpha-2
LOC108703881	2.15924	0.021424	serine protease 27-like
LOC108716963	2.14951	0.0110697	receptor-transporting protein 3-like
LOC108709539	2.14479	5.88388e-13	acid sphingomyelinase-like phosphodiesterase 3b
LOC108701739	2.13683	4.28623e-17	up-regulator of cell proliferation-like
LOC100037180	2.13095	2.14117e-12	uncharacterized protein LOC100037180
LOC108700198	2.11774	0	creatine kinase M-type-like
LOC108702228	2.11609	0.00449775	glucagon-like peptide 2 receptor
LOC108704878	2.11461	2.81473e-12	cholesterol 24-hydroxylase-like
LOC108699107	2.10771	6.32053e-05	SLAM family member 7-like
LOC108712289	2.10234	3.26019e-10	Niemann-Pick C1-like protein 1
LOC108704095	2.10197	6.8616e-10	b(0,+)-type amino acid transporter 1-like
LOC108716668	2.09522	0.0139934	probable tubulin polyglutamylase TTLL2
LOC398451	2.08832	2.70508e-14	Deoxyribonuclease gamma-like precursor
hsp70.L_1	2.08241	0.00371215	-
LOC108702427	2.0716	1.78983e-05	ankyrin repeat and SAM domain-containing protein 4B-like
mmp9.L	2.06501	1.20665e-19	matrix metallopeptidase 9 L homeolog precursor
LOC108702389	2.0553	0.00123471	uncharacterized protein LOC108702389
LOC108696817	2.04593	0.00364166	sialic acid-binding Ig-like lectin 8
LOC100493020.L	2.04206	0.000809468	uncharacterized protein LOC734361
slc6a14.2.S	2.04162	9.9189e-15	solute carrier family 6 (amino acid transporter), member 14, gene 2 S homeolog
LOC108719089	2.03758	3.61755e-06	uncharacterized protein LOC108719089
adh1a.S	2.03335	9.22007e-36	alcohol dehydrogenase 1A (class I), alpha polypeptide S homeolog
dgat2.L	2.02573	6.51269e-101	diacylglycerol O-acyltransferase 2
LOC108703393	2.02426	0.00577971	pulmonary surfactant-associated protein D-like
LOC108696801	2.02158	2.83294e-05	urokinase plasminogen activator surface receptor-like isoform X2
LOC108702642	2.01777	0.033195	E3 ubiquitin/ISG15 ligase TRIM25-like
nmb.L	2.01492	0.00524964	neuromedin-B precursor
apoa1.S	2.01445	3.22782e-09	apolipoprotein A-I precursor
LOC108714544	2.01427	9.35419e-08	brain-specific angiogenesis inhibitor 1-associated protein 2-like protein 2
MGC82050	2.00912	3.57983e-07	MGC82050 protein
LOC108699150	2.00805	8.00037e-06	Fc receptor-like A
LOC108717074	2.00731	1.91573e-08	phospholipid scramblase 1-like
LOC108717569	2.00425	1.30146e-07	transmembrane epididymal protein 1A-like
LOC108713951	2.00381	9.53937e-31	phosphomethylethanolamine N-methyltransferase-like
LOC108707647	2.00082	5.74092e-09	mid1-interacting protein 1-B-like
LOC108696922	1.99969	0.01703	SCO-spondin-like
LOC108707838	1.98943	3.57848e-20	Na(+)/H(+) exchange regulatory cofactor NHE-RF3-like
LOC108707786	1.98799	0.00108336	tripartite motif-containing protein 7-like
LOC108710060	1.98446	0.00298124	olfactory receptor 13C8-like
LOC108711050	1.98416	4.52667e-09	neurotensin/neuromedin N-like
hbg2-a	1.98211	5.21465e-120	hemoglobin, gamma G
LOC108719809	1.98	4.31634e-31	LOW QUALITY PROTEIN: signal peptide peptidase-like 2B
LOC108703346	1.9623	0.000229395	dual specificity protein phosphatase 13-like
LOC108698217	1.95161	6.7387e-08	uncharacterized protein LOC108698217 isoform X1
LOC108713485	1.95129	1.69655e-08	solute carrier family 22 member 6-like
LOC108713493	1.93792	0.0214894	neuritin-like protein
ush1c.L	1.93544	3.6219e-11	Usher syndrome 1C L homeolog
LOC108707654	1.92533	2.69983e-10	cystatin-A-like
cnn2.L	1.92531	1.50124e-24	calponin 2 L homeolog
LOC108713465	1.92332	7.56579e-10	sodium-coupled monocarboxylate transporter 2-like
LOC108716984	1.91683	2.26078e-11	melanotransferrin-like
slc22a2.L	1.90545	5.6164e-06	solute carrier family 22 (organic cation transporter), member 2 L homeolog
LOC108696764	1.9016	6.10623e-07	lysoplasmalogenase-like protein TMEM86A
abhd6.S	1.90119	7.67155e-12	monoacylglycerol lipase abhd6-B
LOC108716966	1.89901	9.48835e-10	receptor-transporting protein 3-like
folr1.L_1	1.89886	2.74352e-06	-
MGC68602	1.89763	3.02457e-08	uncharacterized protein LOC399000 precursor
inhbc.1.L	1.89431	9.96088e-08	inhibin beta C L homeolog precursor
LOC108712860	1.89307	0.000890694	aminopeptidase Ey-like
slc31a1.L	1.89259	3.0869e-13	solute carrier family 31 (copper transporter), member 1 L homeolog
ppp1r3b.S	1.8923	4.53759e-06	protein phosphatase 1 regulatory subunit 3B-B
LOC108696032	1.89017	7.01196e-15	carbonic anhydrase 9-like
hnmt.S	1.88798	2.68656e-06	histamine N-methyltransferase B
slc3a1.L	1.88469	1.7559e-31	solute carrier family 3 (amino acid transporter heavy chain), member 1 L homeolog
fmo2.L	1.87739	7.70581e-07	flavin containing monooxygenase 2 L homeolog
LOC108713545	1.87165	0.0211084	epithelial chloride channel protein-like
LOC108699291	1.86679	4.23946e-08	fibrinogen-like protein 1-like protein
LOC108718500	1.8647	0.00035084	protein-glutamine gamma-glutamyltransferase 4-like
LOC108712294	1.86395	8.28288e-25	gastrokine-1-like
urgcp	1.86072	0.0329929	upregulator of cell proliferation
LOC108716350	1.85714	3.7018e-06	receptor-transporting protein 2-like
slc7a13.S	1.85483	0.000361542	solute carrier family 7 (anionic amino acid transporter), member 13 S homeolog
LOC108717989	1.85132	0.000308672	nuclear receptor subfamily 0 group B member 2-like
LOC108697899	1.84995	1.80101e-18	phospholipase A2 inhibitor subunit gamma B-like
LOC108714316	1.83139	3.29447e-42	nardilysin-like
pvalb.S	1.81999	1.12939e-59	parvalbumin S homeolog
LOC108695274	1.81844	7.73633e-32	desmoglein-3-like
LOC108697499	1.81816	2.20312e-07	elongation of very long chain fatty acids protein 6-like
acy1.2.L	1.81768	1.01871e-06	aminoacylase 1, gene 2 L homeolog
LOC108696002	1.8173	2.90422e-09	long-chain-fatty-acid--CoA ligase 5-like
rdh9	1.81526	0.000613649	retinol dehydrogenase 9 isoform X2
lgals4-a	1.81418	2.23821e-15	galectin 4
b3gnt7.S	1.81134	9.69677e-14	UDP-GlcNAc:betaGal beta-1,3-N-acetylglucosaminyltransferase 7 S homeolog isoform X1
wnt5b.L	1.80872	1.96094e-11	protein Wnt-5b precursor
LOC108703100	1.80099	3.45686e-07	lipopolysaccharide-induced tumor necrosis factor-alpha factor homolog
LOC108708157	1.78885	4.15489e-06	polymeric immunoglobulin receptor-like
LOC108700336	1.78873	0.00521142	cathepsin S-like
cdx2.L	1.77952	2.10166e-05	caudal type homeobox 2 L homeolog
LOC108696753	1.7781	0.0320238	uncharacterized protein LOC108696753
LOC108703511	1.77614	1.63158e-10	histidine N-acetyltransferase-like
LOC397823	1.77165	9.28845e-39	collagenase 3
MGC116491	1.76516	1.16983e-06	uncharacterized protein LOC734684
LOC108715788	1.76461	1.09428e-07	brain-specific angiogenesis inhibitor 1-associated protein 2-like protein 2
eps8l3.S	1.76219	1.75606e-11	EPS8-like 3 S homeolog
LOC108697209	1.76162	2.16784e-15	beta-microseminoprotein-like
LOC108696711	1.75945	0.0147818	uncharacterized protein LOC108696711
LOC108701195	1.75611	1.34606e-212	myosin-7-like
krt13.S	1.75409	5.13944e-09	keratin 13, type I S homeolog
LOC108698978	1.75003	0.0390287	cytosolic phospholipase A2 delta-like
LOC108698651	1.74416	1.14362e-13	inositol-tetrakisphosphate 1-kinase-like
hnf4b.S	1.73961	4.14715e-07	hepatocyte nuclear factor 4-beta
emx1.2.S	1.72778	0.000879463	empty spiracles homeobox 1, gene 2 S homeolog
xclca2	1.72613	1.82559e-28	calcium activated chloride channel precursor
LOC108715057	1.72502	0.000677413	PRKC apoptosis WT1 regulator protein-like
LOC108716035	1.71921	1.52721e-35	glutathione S-transferase theta-1-like
LOC108718456	1.7163	4.44425e-05	uncharacterized protein LOC108718456
thibz.L	1.71339	1.55159e-19	thyroid hormone induced bZip protein L homeolog
LOC108699156	1.71197	3.41382e-08	uncharacterized protein LOC108699156
LOC108713475	1.71082	6.65767e-08	mucin-2-like
LOC108697405	1.70476	9.45723e-13	B-cell linker protein-like
myh11.S	1.70295	4.46862e-35	myosin-11
LOC108698960	1.69848	6.67334e-21	thyrotropin receptor-like
cyp46a1.L	1.69671	2.71495e-11	cytochrome P450 family 46 subfamily A member 1 L homeolog
LOC108697474	1.69621	0.0226981	MORN repeat-containing protein 4-like
LOC108716235	1.69084	0.00361681	galactose-3-O-sulfotransferase 2-like
LOC100036883	1.68738	2.06857e-12	uncharacterized protein LOC100036883
LOC108697120	1.68399	0.0479434	aquaporin-7-like
LOC108698494	1.68031	0.0491101	adhesion G-protein coupled receptor G4-like
LOC108715284	1.67794	6.46902e-07	MICAL C-terminal-like protein
MGC64570	1.6766	8.0305e-09	uncharacterized protein LOC379515 isoform X1
mall.L	1.67406	7.52049e-47	MAL-like protein
aox1.L	1.67403	5.5474e-12	aldehyde oxidase 1 L homeolog precursor
LOC108705961	1.67203	1.0655e-07	myosin-1-like
LOC108711735	1.66954	0.000803342	P2Y purinoceptor 4-like
LOC108714883	1.66833	1.06411e-06	Ig gamma-4 chain C region-like
LOC108714074	1.66467	1.2285e-05	hepatocyte nuclear factor 4-beta-like
LOC108712688	1.66465	8.3863e-15	RING finger protein 112-like
LOC108699304	1.66362	3.43503e-06	butyrophilin subfamily 3 member A2-like isoform X1
obp.L	1.66021	0.00438327	olfactory binding protein L homeolog precursor
LOC108710383	1.65979	1.33584e-10	diacylglycerol O-acyltransferase 2-like
faxdc2.L	1.65845	6.45081e-06	fatty acid hydroxylase domain containing 2 L homeolog
LOC108716156	1.64234	4.84639e-07	LOW QUALITY PROTEIN: proto-oncogene tyrosine-protein kinase ROS-like
MGC64382	1.64102	1.82983e-11	uncharacterized protein LOC379619
LOC108707743	1.63717	0.0140629	ADP-ribosylation factor-like
LOC108698626	1.63376	0.000509475	cytochrome P450 2F2-like
LOC108708702	1.6333	0.0475147	pancreas/duodenum homeobox protein 1-like
LOC108705084	1.63233	0.000748194	E3 ubiquitin-protein ligase TRIM39-like
LOC108718936	1.63159	4.77578e-11	acidic amino acid decarboxylase GADL1
LOC108696983	1.61789	5.88383e-10	sperm-specific protein Don juan-like
LOC108713647	1.6174	1.51175e-11	liver carboxylesterase 2-like
LOC108702178	1.61587	1.69831e-09	beta-1,4 N-acetylgalactosaminyltransferase 2-like
LOC108707815	1.61476	9.23211e-25	cystatin-A-like
LOC108696478	1.61416	0.0170432	uncharacterized protein LOC108696478
LOC108719454	1.61262	3.13697e-07	ly6/PLAUR domain-containing protein 2-like
LOC108697805	1.61229	7.34675e-07	receptor-type tyrosine-protein phosphatase H-like isoform X1
LOC108703878	1.60797	1.16235e-08	RING finger protein 112-like
bglap.S	1.60765	1.33623e-52	osteocalcin precursor
LOC100137633	1.60183	3.49765e-13	uncharacterized protein LOC100137633 precursor
LOC108718631	1.59597	0.010681	5-beta-cholestane-3-alpha,7-alpha-diol 12-alpha-hydroxylase-like
tmem252.L	1.5889	2.05084e-06	transmembrane protein 252
atoh7.S	1.58838	0.0353044	protein atonal homolog 7-A
LOC108699877	1.58787	2.17783e-06	ectonucleoside triphosphate diphosphohydrolase 8-like
LOC108719506	1.58618	1.59586e-11	oocyte zinc finger protein XlCOF6-like
LOC108696831	1.58589	0.0020773	B-cell receptor CD22-like isoform X1
LOC108701960	1.57302	3.69269e-05	kinesin-like protein KIF13A
LOC108702858	1.56912	6.20889e-74	myosin-1B isoform X8
LOC108701770	1.56886	0.0205361	solute carrier family 2, facilitated glucose transporter member 10-like
MGC52934	1.56828	6.43361e-07	Apolipoprotein A-I-like precursor
LOC108706569	1.56675	1.05664e-08	beta-klotho-like
LOC108701811	1.56475	0.0015725	anther-specific proline-rich protein APG-like
LOC108719704	1.56201	1.55783e-05	protein cordon-bleu-like
LOC108709435	1.55901	1.53203e-22	ladinin-1-like
LOC108714987	1.55393	9.77357e-23	vitamin D3 hydroxylase-associated protein-like
LOC108718885	1.55296	7.76153e-10	lymphocyte antigen 6E-like
LOC108701961	1.54421	0.000142712	up-regulator of cell proliferation-like
LOC108702057	1.53794	1.83445e-56	parvalbumin beta-like
serpinb4.L	1.53632	1.10792e-51	serpin peptidase inhibitor, clade B (ovalbumin), member 4 L homeolog
ckmt1b.S	1.53479	3.87058e-08	creatine kinase, mitochondrial 1B S homeolog
kcne1.L	1.53264	0.00180176	potassium channel, voltage gated subfamily E regulatory beta subunit 1 L homeolog
LOC108711581	1.53154	0.00034125	peptidyl-prolyl cis-trans isomerase-like isoform X1
LOC108696409	1.52924	0.00115658	NXPE family member 4-like isoform X1
mmp11.L	1.52621	5.42425e-09	stromelysin-3 precursor
LOC108704313	1.52295	2.00705e-06	probable ATP-dependent RNA helicase DDX60
slc7a7.S	1.52182	4.45014e-14	solute carrier family 7 (amino acid transporter light chain, y+L system), member 7 S homeolog
LOC108705912	1.5188	5.68013e-38	myosin heavy chain, skeletal muscle-like
LOC108703476	1.51697	0.0112802	beta-1,3-galactosyltransferase 2-like
slco1a2.L	1.51651	2.16728e-10	uncharacterized protein LOC398783
LOC108713271	1.51567	1.8104e-08	liver-expressed antimicrobial peptide 2-like
LOC101027262	1.51561	6.46234e-06	uncharacterized protein LOC101027262 precursor
tmem37.S	1.51295	8.81297e-05	voltage-dependent calcium channel gamma-like subunit isoform X2
LOC108716360	1.51195	0.0398466	G-protein coupled receptor 87-like
LOC108697335	1.51079	1.60945e-09	tyrosine-protein phosphatase non-receptor type 6-like
LOC108706947	1.5094	1.25139e-08	tetratricopeptide repeat protein 39B-like isoform X1
st3gal2.2.L	1.50871	2.88219e-08	ST3 beta-galactoside alpha-2,3-sialyltransferase 2, gene 2 L homeolog
LOC108697369	1.50764	0.0139007	CUB and zona pellucida-like domain-containing protein 1
LOC108701127	1.50504	2.87614e-07	uncharacterized protein C16orf96 homolog isoform X4
LOC108707668	1.5035	1.89923e-17	cell cycle control protein 50C-like
LOC108718837	1.50271	8.8605e-11	HEPACAM family member 2-like
LOC108720122	1.49775	0.0337653	phakinin-like
LOC108701819	1.4967	3.7196e-06	myosin heavy chain, skeletal muscle-like
LOC495956	1.49349	0.0401034	uncharacterized protein LOC495956
LOC108712609	1.49102	0.000404989	serine protease 57-like
LOC108711250	1.48881	0.0107936	C-X-C motif chemokine 13-like
LOC108719593	1.48696	0.013502	neuronal acetylcholine receptor subunit alpha-9-like
LOC108697795	1.48654	4.28547e-05	fms-related tyrosine kinase 3 ligand-like
LOC108702732	1.4844	1.20227e-10	matrix metalloproteinase-9-like
LOC108714485	1.48431	3.62864e-14	retinoic acid-induced protein 3-like
LOC108709600	1.48364	9.4288e-05	transmembrane protein 54-like
LOC108719940	1.48029	6.75854e-06	proline-rich protein 15-like
LOC108700004	1.4778	4.28656e-09	ras-related protein Rab-7a-like
LOC108719241	1.47237	0.00522983	ethanolaminephosphotransferase 1-like
LOC108717595	1.46986	4.36456e-05	claudin-18-like
LOC108706331	1.46938	0.00175057	thioredoxin-2-like
LOC108698087	1.46867	0.000472539	transcription factor E3-like
LOC100126630.L	1.46486	0.0361156	heme-binding protein 2
LOC108710242	1.46212	0.00480341	hexokinase-2-like
ctse.S	1.46118	7.15069e-11	cathepsin E-B precursor
MGC154819	1.45917	2.9543e-26	rieske [2Fe-2S
LOC108708622	1.45665	8.50632e-09	ADP-ribosylation factor-like
folr1.L	1.45622	5.69866e-05	folate receptor 1 (adult) L homeolog precursor
LOC108711508	1.45127	1.18789e-06	calmodulin-like protein 4
LOC108718464	1.45028	0.00183643	solute carrier family 22 member 13-like
LOC108697069	1.4499	0.00209867	zinc transporter ZIP1-like
LOC108699871	1.44972	0.000496389	apical endosomal glycoprotein-like
LOC108709134	1.44909	2.4761e-19	keratin, type II cytoskeletal I-like
LOC108712893	1.44818	2.34678e-05	very long-chain acyl-CoA synthetase-like
LOC108699155	1.44697	0.00457652	Ca(2+)-independent N-acyltransferase-like
LOC108700337	1.4462	6.9814e-07	cathepsin K-like
LOC108710386	1.44539	0.0151396	cohesin subunit SA-3-like
LOC108697068	1.44452	1.19679e-05	phospholipase A2 inhibitor subunit gamma B-like
LOC108713614	1.44088	0.00101052	alpha-(1,3)-fucosyltransferase 6-like
LOC108717922	1.43848	0.00904858	amine sulfotransferase-like isoform X1
tm4sf1.S	1.4347	0.0012821	transmembrane 4 L six family member 1 S homeolog isoform X1
LOC108718098	1.43276	7.39265e-20	solute carrier family 2, facilitated glucose transporter member 2-like isoform X2
LOC108699372	1.43177	0.0244416	uncharacterized protein LOC108699372
LOC108708910	1.42854	0.00632258	tubby-related protein 1-like
LOC108709438	1.42832	0.00121296	plakophilin-1-like
LOC108708890	1.42396	1.98911e-10	putative helicase MOV-10
LOC108717676	1.4237	5.657e-05	calpain-13-like isoform X1
LOC108702067	1.422	0.0179715	putative protein MSS51 homolog, mitochondrial
LOC108701964	1.42117	0.00126034	kinesin-like protein KIF13A
LOC108707127	1.41922	0.0425898	carbohydrate deacetylase
LOC108705161	1.41424	0.0143666	adhesion G protein-coupled receptor E3-like
LOC108698405	1.40852	0.0496926	lipoma HMGIC fusion partner-like 1 protein
LOC108697859	1.40489	0.000407649	protein-arginine deiminase type-4-like
LOC108705811	1.40478	0.049287	nucleolar protein 58-like
LOC108713669	1.40408	6.68692e-08	alpha N-terminal protein methyltransferase 1B-like
LOC108715476	1.40369	4.55989e-08	plasmolipin-like
LOC108710054	1.40289	4.65088e-10	TRPM8 channel-associated factor homolog
LOC108714925	1.40269	6.3536e-10	uncharacterized PE-PGRS family protein PE_PGRS46-like
LOC100653490	1.40076	3.60273e-10	smooth muscle alpha actin
LOC108701817	1.39971	1.40133e-91	myosin-4
acta2.S	1.3984	5.71918e-12	actin, alpha 2, smooth muscle, aorta S homeolog
LOC108695987	1.398	1.33724e-09	trypsin-like
LOC108702368	1.39762	0.00227807	peptide YY-like
gata4.L	1.3961	6.53636e-10	GATA binding protein 4 L homeolog isoform X1
LOC108697481	1.39544	1.84991e-27	group XIIB secretory phospholipase A2-like protein isoform X2
LOC108715011	1.39215	0.00018049	heat-stable enterotoxin receptor-like
med27.S	1.38404	0.00115879	mediator of RNA polymerase II transcription subunit 27-B isoform X1
LOC108712501	1.3784	0.0497141	protocadherin gamma-C5-like
LOC108700285	1.37581	4.25915e-05	tetraspanin-15-like isoform X2
LOC100493194.L	1.37371	4.19516e-05	uncharacterized protein LOC495099 precursor
MGC130918	1.37184	1.10863e-11	uncharacterized protein LOC734765
LOC108702010	1.36917	0.00177682	galanin receptor type 2-like
LOC108716816	1.36764	6.56966e-08	collagen alpha-1(X) chain-like
LOC108708149	1.36183	3.25261e-24	plakophilin-1-like
LOC108711825	1.36179	7.08641e-13	phospholipid scramblase 3-like
LOC108698928	1.36091	0.00884585	NTPase KAP family P-loop domain-containing protein 1-like
LOC108716753	1.3599	5.45803e-49	actin, alpha cardiac muscle 2
LOC108696412	1.35954	0.00821825	NXPE family member 1-like isoform X2
plin1.L	1.35774	1.52267e-06	perilipin-1
pou2f3.L	1.35436	0.00973013	POU domain, class 2, transcription factor 3
LOC108716369	1.35416	0.043437	G-protein coupled receptor 35-like
LOC108713950	1.3492	6.82239e-13	ras and Rab interactor 1-like
cml	1.3439	0.0103672	probable N-acetyltransferase camello
ccdc12.S	1.34371	0.00370051	coiled-coil domain containing 12 S homeolog
LOC108711792	1.34339	8.49233e-14	claudin-15-like
adh1b.L	1.34322	0.00269741	alcohol dehydrogenase 1B (class I), beta polypeptide L homeolog
tmem53.L	1.34211	0.00112483	transmembrane protein 53-B
LOC108717531	1.34164	0.0434053	uncharacterized protein C2orf71-like
LOC108704981	1.3403	0.049324	mast cell protease 1A-like
LOC108704153	1.3396	0.0446202	nuclear receptor subfamily 0 group B member 2-like
LOC443702	1.33562	1.87069e-11	sulfotransferase 6B1
LOC108705283	1.33561	0.029925	zinc-binding protein A33-like
aifm3.L	1.32676	8.64608e-11	apoptosis inducing factor, mitochondria associated 3 L homeolog isoform X3
LOC108698930	1.32109	5.18949e-07	NTPase KAP family P-loop domain-containing protein 1-like
LOC108709571	1.3195	1.6225e-12	E3 ubiquitin-protein ligase TRIM62-like
LOC108699487	1.31896	6.80441e-19	potassium/sodium hyperpolarization-activated cyclic nucleotide-gated channel 4-like
LOC108699344	1.31827	1.40674e-08	cathepsin S-like
LOC100498263.L	1.31038	2.54875e-08	uncharacterized protein LOC496078
LOC108704344	1.30909	1.79294e-06	zinc finger CCCH-type antiviral protein 1-like
tspan8.L	1.30868	2.42077e-07	tetraspanin 8 L homeolog
plin3.L	1.30706	3.32518e-10	perilipin 3 L homeolog
LOC108695299	1.3057	1.74134e-07	MARVEL domain-containing protein 2-like
LOC108714103	1.30526	7.70473e-07	carbonic anhydrase 7-like
LOC108704375	1.30414	2.87033e-06	poly [ADP-ribose
LOC108709531	1.30371	0.0298125	endothelin-2-like
gck.L	1.30312	1.29498e-22	glucokinase (hexokinase 4) L homeolog
liph.S	1.29987	5.67977e-06	lipase member H-B precursor
LOC108704385	1.29882	1.21234e-09	ubl carboxyl-terminal hydrolase 18-like
LOC108715238	1.29778	0.00991308	astacin-like metalloendopeptidase
LOC108704083	1.29679	0.00297057	carbonic anhydrase 7-like
LOC495380	1.29595	6.81456e-14	uncharacterized protein LOC495380
LOC108699629	1.29587	4.91497e-07	uncharacterized protein LOC108699629
LOC108703463	1.29527	8.71587e-09	ceramide-1-phosphate transfer protein-like
LOC108708307	1.29466	0.0105116	uroplakin-3b-like
LOC108706851	1.29351	1.65994e-05	mitotic interactor and substrate of PLK1-like
LOC108702418	1.29312	8.84727e-05	hemoglobin subunit beta-2
LOC108712793	1.29279	0.000247817	membrane progestin receptor gamma-B-like
aqp4.L	1.28977	0.00917415	aquaporin-4 isoform 1
LOC108713002	1.28779	2.09097e-08	uncharacterized protein LOC108713002
cdc25a.L	1.28665	0.00015323	cell division cycle 25A L homeolog
nr5a2.L	1.286	7.7158e-06	nuclear receptor subfamily 5 group A member 2 L homeolog isoform X2
LOC108714416	1.28589	3.37421e-12	dimethylaniline monooxygenase [N-oxide-forming
cyp8b1.S	1.28411	6.50697e-25	cytochrome P450 family 8 subfamily B member 1 S homeolog
LOC108713704	1.28386	8.03804e-05	ATP-sensitive inward rectifier potassium channel 11-like
LOC108718799	1.28331	3.19124e-08	armadillo repeat-containing protein 3-like
LOC108713937	1.28188	8.67916e-07	leucine-rich repeat-containing protein 19-like
LOC108696449	1.28123	0.00021899	trehalase-like isoform X1
LOC108701217	1.27874	5.51998e-06	rhomboid-related protein 3-like isoform X1
LOC108699408	1.27865	0.00149622	putative selection and upkeep of intraepithelial T-cells protein 1 homolog
LOC108709064	1.27809	0.00276413	erythroblast NAD(P)(+)--arginine ADP-ribosyltransferase-like
LOC108700842	1.27791	0.000122612	N-acetylglutamate synthase, mitochondrial-like
LOC108709262	1.27677	2.63286e-16	Na(+)/H(+) exchange regulatory cofactor NHE-RF3-like
LOC108701116	1.27423	7.69079e-10	unconventional myosin-XV-like
LOC108697295	1.27192	0.000178067	uncharacterized protein LOC108697295
LOC108696889	1.26974	5.21345e-05	IgGFc-binding protein-like
LOC108716103	1.26852	0.00657556	uncharacterized protein LOC108716103
thibz.S	1.26622	8.53103e-11	thyroid hormone induced bZip protein S homeolog
LOC108702831	1.2626	0.00484577	nuclear prelamin A recognition factor-like
LOC108698507	1.26223	0.000151518	prostacyclin receptor-like
uqcc2.L	1.25854	0.0325714	ubiquinol-cytochrome c reductase complex assembly factor 2 L homeolog
LOC108706499	1.25696	9.13548e-06	spermine oxidase-like
LOC108697813	1.25691	7.01096e-07	toll-like receptor 13
LOC108697264	1.25519	0.00522958	trans-1,2-dihydrobenzene-1,2-diol dehydrogenase-like
LOC108696147	1.25239	0.0167674	uncharacterized protein LOC108696147
LOC108713872	1.24411	7.58686e-09	solute carrier family 22 member 20-like
LOC108698216	1.24239	0.00667999	uncharacterized protein LOC108698216 isoform X1
LOC108700884	1.23808	9.93771e-13	adenosine deaminase-like
LOC108697835	1.23624	4.27978e-15	acidic repeat-containing protein-like
LOC108700195	1.23462	0.00214125	protein fosB-like isoform X1
LOC108695742	1.234	0.032815	uncharacterized protein LOC108695742
LOC108708397	1.23188	0.0155889	neuronal PAS domain-containing protein 2-like
LOC108712254	1.2316	0.000126932	ubl carboxyl-terminal hydrolase 18-like
adtrp.S	1.23131	0.0321867	androgen-dependent TFPI-regulating protein
LOC108699411	1.22813	0.00307393	myelin-oligodendrocyte glycoprotein-like isoform X2
acta1.L	1.2258	4.40546e-105	actin, alpha 1, skeletal muscle L homeolog
pvalb.1.S	1.21981	2.23932e-89	parvalbumin, gene 1 S homeolog
csrp1.L	1.21685	1.02313e-29	cysteine and glycine rich protein 1 L homeolog
LOC108697201	1.21664	0.0152437	interferon-induced protein with tetratricopeptide repeats 5-like
LOC495395	1.21655	0.000178678	uncharacterized protein LOC495395
LOC108700110	1.21594	2.87259e-11	V-set and immunoglobulin domain-containing protein 1-like
LOC496401	1.2158	1.58826e-05	SLC26A3 anion exchanger isoform X1
tcaf1.L	1.21164	7.4342e-41	TRPM8 channel-associated factor homolog
sult1c4.S	1.21121	1.79335e-14	sulfotransferase family 1C member 4 S homeolog
LOC108702896	1.21074	2.19992e-07	solute carrier family 15 member 2-like isoform X1
sult1c3.L	1.21066	3.03097e-11	sulfotransferase family 1C member 3 L homeolog
LOC108718854	1.20634	0.000480767	alkylglycerol monooxygenase
LOC108704418	1.20421	0.000165864	E3 ubiquitin/ISG15 ligase TRIM25-like
LOC108715026	1.204	0.000120832	osteomodulin-like
akr1c2.S	1.20309	0.000125176	aldo-keto reductase family 1, member C2 S homeolog
per2.L	1.20155	2.15446e-09	period circadian clock 2 L homeolog
lgalsia-a	1.19924	7.37995e-16	galectin-Ia
LOC108713421	1.19796	4.28453e-17	transmembrane 6 superfamily member 2-like
LOC108702859	1.1971	4.88302e-40	myosin-4-like
LOC108717134	1.19617	2.28472e-06	sex hormone-binding globulin-like
LOC108698845	1.19593	2.94005e-08	ectonucleoside triphosphate diphosphohydrolase 8-like
papss2.L	1.19502	3.35475e-35	3'-phosphoadenosine 5'-phosphosulfate synthase 2
prss8.S	1.19486	3.69934e-26	protease, serine 8 S homeolog precursor
LOC108719098	1.19425	0.00470377	E3 ubiquitin-protein ligase TRIM39-like
MGC68519	1.19414	9.27502e-18	uncharacterized protein LOC399015 precursor
LOC108708730	1.19351	0.015317	angiopoietin-related protein 5-like
LOC108697048	1.19171	7.28065e-05	fish-egg lectin-like
LOC108713080	1.18909	0.00170723	chloride anion exchanger-like
LOC108703877	1.18844	0.00253211	prostasin-like
LOC108715628	1.1852	0.019813	histo-blood group ABO system transferase 2-like
LOC108718661	1.18361	6.89927e-07	uncharacterized protein LOC108718661
unc93a.L	1.18361	0.0226182	protein unc-93 homolog A
LOC108708184	1.18332	0.0146793	claudin-34-like
LOC108700822	1.18174	0.00149144	beta-1,4 N-acetylgalactosaminyltransferase 2-like
LOC108707890	1.17866	0.00118581	lamina-associated polypeptide 2-like
MGC115325	1.17812	0.000501239	uncharacterized protein LOC734489
fap.L	1.17675	3.93532e-31	fibroblast activation protein alpha L homeolog
LOC108705156	1.17623	5.61372e-06	LOW QUALITY PROTEIN: GEM-interacting protein-like
LOC108717149	1.17551	0.0148456	alpha-1,4-N-acetylglucosaminyltransferase-like
LOC100497264.S	1.17231	0.000222008	sulfotransferase family cytosolic 2B member 1-like S homeolog
LOC108695765	1.1673	4.67815e-08	canalicular multispecific organic anion transporter 1-like
LOC108709095	1.16729	0.00903996	aryl-hydrocarbon-interacting protein-like 1 isoform X4
slco2b1.L_1	1.1671	0.0417221	-
fam83a.L	1.16533	5.79977e-13	protein FAM83A
LOC108709011	1.16033	1.09663e-11	copper-transporting ATPase 2-like
LOC733412	1.15951	1.90594e-09	sterol 26-hydroxylase, mitochondrial isoform X1
LOC108703752	1.15926	6.17531e-14	oocyte zinc finger protein XlCOF7.1-like
LOC108711336	1.1558	2.35673e-13	very long-chain acyl-CoA synthetase-like
mogat2.2.L	1.15493	4.76119e-05	2-acylglycerol O-acyltransferase 2-A
cldn18.L	1.15432	6.19444e-20	claudin 18 L homeolog
MGC81349	1.15244	2.6436e-14	uncharacterized protein LOC414629
LOC108697930	1.1521	4.6765e-09	ankyrin repeat domain-containing protein 1-like isoform X2
MGC85508	1.15166	1.12318e-09	MGC85508 protein precursor
LOC108710981	1.15154	0.00156445	immunoglobulin J chain-like
mgst3.S	1.15082	0.000100749	microsomal glutathione S-transferase 3 S homeolog
ano5.L_1	1.15017	0.0356668	-
LOC108717743	1.14799	4.12058e-05	protein phosphatase 1 regulatory subunit 21-like isoform X3
LOC108696566	1.14505	0.0168367	amiloride-sensitive sodium channel subunit alpha-like
timm8b.S	1.14456	0.00409604	translocase of inner mitochondrial membrane 8 homolog B S homeolog
LOC108704657	1.14382	0.000808189	rhomboid-related protein 2-like
LOC108710607	1.14073	0.0381743	beta-1,3-galactosyl-O-glycosyl-glycoprotein beta-1,6-N-acetylglucosaminyltransferase 3-like
LOC108711340	1.13961	5.96204e-06	dual oxidase 1-like
LOC108695976	1.13769	5.88804e-05	transient receptor potential cation channel subfamily V member 6-like isoform X2
LOC108706637	1.13712	2.82972e-18	methylsterol monooxygenase 1-like
LOC108695970	1.13633	0.0118961	phospholipase A2 inhibitor and Ly6/PLAUR domain-containing protein-like
cdkn2b.L	1.13599	0.00627889	cyclin-dependent kinase inhibitor 2B (p15, inhibits CDK4) L homeolog
htra1.S	1.13537	3.42228e-11	serine protease HTRA1 precursor
LOC108714212	1.13482	0.01377	interleukin-12 receptor subunit beta-2-like isoform X1
LOC108707962	1.13242	7.176e-05	solute carrier family 13 member 2-like isoform X1
ppp1r3b.L	1.132	1.29473e-10	protein phosphatase 1 regulatory subunit 3B-A
LOC108706741	1.13157	0.000250763	NADP-dependent alcohol dehydrogenase-like
LOC108717104	1.13089	1.87028e-14	ephexin-1-like
LOC108696899	1.13039	0.00166619	uncharacterized protein LOC108696899
cyp2c18.L	1.12959	5.72565e-05	cytochrome P450 family 2 subfamily C member 18 L homeolog
LOC108708015	1.12898	2.23716e-27	metalloendopeptidase homolog PEX-like
haao.L	1.12706	1.5399e-17	3-hydroxyanthranilate 3,4-dioxygenase
LOC108706514	1.12665	4.99466e-08	LETM1 and EF-hand domain-containing protein 1, mitochondrial isoform X1
LOC108719046	1.12521	1.47596e-12	NFX1-type zinc finger-containing protein 1-like
pgr.L	1.12491	0.00383623	progesterone receptor L homeolog
LOC108714354	1.12432	1.62046e-05	torsin-3A-like isoform X3
LOC108719229	1.12226	2.1133e-17	desmocollin-2-like
LOC108719602	1.11927	1.10201e-05	probable ATP-dependent RNA helicase DDX60
LOC108699819	1.11851	1.71738e-12	legumain-like
LOC108696752	1.11779	2.61235e-07	uncharacterized protein LOC108696752
LOC108709297	1.11403	0.000295956	V-set domain-containing T-cell activation inhibitor 1-like
LOC108715715	1.11247	1.35352e-09	epithelial membrane protein 1-like
LOC108718836	1.10942	1.43817e-16	LOW QUALITY PROTEIN: sterile alpha motif domain-containing protein 9-like
LOC108715745	1.10853	0.00138385	alpha N-terminal protein methyltransferase 1B-like
LOC108696665	1.10796	2.73188e-15	myosin-10-like isoform X2
LOC108717199	1.10712	0.00155136	b(0,+)-type amino acid transporter 1-like
pcsk2.L	1.10506	1.049e-05	proprotein convertase subtilisin/kexin type 2 L homeolog precursor
LOC108709268	1.10387	6.14656e-21	apovitellenin-1-like
MGC82125	1.10273	1.27792e-05	MGC82125 protein
LOC108709824	1.1027	0.011407	dnaJ homolog subfamily C member 22
LOC108706726	1.10191	9.68656e-05	GTPase IMAP family member GIMD1-like
LOC108707335	1.10035	3.75441e-11	stAR-related lipid transfer protein 6-like
MGC84462	1.0995	4.50452e-05	MGC84462 protein precursor
LOC108710823	1.09845	1.74696e-09	microsomal triglyceride transfer protein large subunit-like
LOC108708644	1.09614	0.0227415	pro-FMRFamide-related neuropeptide FF-like
tsku.S	1.09516	0.000297439	tsukushi, small leucine rich proteoglycan S homeolog precursor
LOC108712469	1.09478	0.0182807	LOW QUALITY PROTEIN: histidine decarboxylase-like
LOC108704417	1.09351	5.76328e-10	peroxisome proliferator-activated receptor gamma-like isoform X2
LOC108703507	1.09314	0.0135117	P2Y purinoceptor 4-like
LOC108718945	1.09107	0.0443074	testis- and ovary-specific PAZ domain-containing protein 1-like isoform X2
xcxcra	1.09096	0.000184807	C-X-C chemokine receptor type a
MGC82269	1.08678	2.53744e-16	uncharacterized protein LOC431878
LOC108708911	1.08508	7.06924e-13	fibromodulin-like
LOC108713612	1.08459	5.19825e-06	HRAS-like suppressor 3
LOC108708727	1.08434	0.000117207	poly [ADP-ribose
apob.L	1.08398	1.64893e-08	apolipoprotein B L homeolog precursor
LOC108697350	1.08275	0.00532373	lysophosphatidic acid receptor 5-like isoform X1
LOC108695990	1.081	4.94038e-05	uncharacterized protein LOC108695990
LOC108717384	1.07929	3.16675e-07	calpain-8-like
LOC108696926	1.07928	1.82639e-05	SCO-spondin-like
LOC100337623	1.07867	8.51812e-09	cytochrome P450
LOC108706518	1.07777	0.000206752	N-acetylaspartate synthetase-like
LOC108701271	1.0746	1.47094e-07	peroxisomal N(1)-acetyl-spermine/spermidine oxidase-like
cyp2j2.L	1.07237	5.10962e-08	cytochrome P450 family 2 subfamily J member 2 L homeolog
LOC108708652	1.07018	0.00286535	cysteine sulfinic acid decarboxylase-like
hnmt.L	1.06796	9.03448e-05	histamine N-methyltransferase A
LOC108713895	1.06679	0.0183137	leucine-rich repeat-containing protein 56-like isoform X3
LOC108702696	1.06519	0.0110048	probable peptidyl-tRNA hydrolase isoform X1
LOC397864	1.06298	4.65348e-25	keratin-3, type I cytoskeletal 51 kDa
ethe1.L	1.05925	0.0481185	ethylmalonic encephalopathy 1 L homeolog
rpl3l.L	1.05896	3.66068e-37	ribosomal protein L3 like L homeolog
LOC108705318	1.05762	3.07845e-07	fibropellin-3-like
scnn1g.S	1.0567	3.70899e-14	amiloride-sensitive sodium channel subunit gamma-2
LOC108702714	1.05584	8.92589e-05	ectonucleotide pyrophosphatase/phosphodiesterase family member 7-like
LOC108707229	1.05531	1.70038e-05	neuroendocrine convertase 1-like
LOC108701721	1.05528	1.1767e-46	uncharacterized protein LOC108701721
LOC108717555	1.05462	0.00427885	protein FAM26D-like
fabp3.L	1.05174	4.02336e-06	fatty acid binding protein 3, muscle and heart L homeolog
pdzd3.L	1.05101	9.32111e-08	Na(+)/H(+) exchange regulatory cofactor NHE-RF4
LOC108700549	1.04984	0.0193679	hepatitis A virus cellular receptor 1 homolog
LOC108706771	1.04944	1.21805e-38	electrogenic sodium bicarbonate cotransporter 1-like isoform X3
LOC108718693	1.04942	0.00275783	zinc finger and BTB domain-containing protein 7C-like
LOC108704957	1.04738	8.30469e-18	methylsterol monooxygenase 1-like
LOC779037	1.04471	0.046444	FL3 precursor
LOC108716549	1.04355	0.0277668	uncharacterized protein LOC108716549
mmp13.S	1.04266	3.31847e-12	uncharacterized protein LOC379564 precursor
LOC108700256	1.04238	6.48752e-09	immortalization up-regulated protein-like
LOC108699409	1.03917	0.00215922	butyrophilin-like protein 1
LOC108719589	1.03822	3.19982e-17	uncharacterized protein LOC108719589
isyna1.S	1.03764	7.99774e-10	inositol-3-phosphate synthase 1-A
LOC108718057	1.0337	0.0250822	tctex1 domain-containing protein 2-like
LOC100497395.S	1.03252	0.00749999	uncharacterized protein LOC494708
LOC108698570	1.03186	1.14444e-28	lymphocyte antigen 6A-2/6E-1-like
soat2.S	1.0317	4.36118e-05	sterol O-acyltransferase 2 S homeolog isoform X1
sec14l3.L	1.03006	6.02279e-11	SEC14-like lipid binding 3 L homeolog isoform X1
LOC108701902	1.02956	0.031799	E3 ubiquitin-protein ligase TRIM39-like
LOC108715326	1.02831	0.0365924	uncharacterized protein LOC108715326
gp9.L	1.02827	0.0292484	glycoprotein IX (platelet) L homeolog precursor
LOC108715164	1.02767	8.20742e-05	epidermal growth factor receptor kinase substrate 8-like protein 2 isoform X1
hnf4a.S	1.02627	5.38732e-14	hepatocyte nuclear factor 4-alpha
LOC108707188	1.02501	1.59753e-05	uncharacterized protein LOC108707188
MGC68737	1.02468	4.66827e-10	uncharacterized protein LOC398867
LOC108717705	1.02389	2.4335e-10	zinc transporter 10-like
apoa4.L	1.02368	5.59702e-10	apolipoprotein A4 L homeolog precursor
sar1b.L	1.02065	4.99633e-11	secretion associated, Ras related GTPase 1B L homeolog
angptl7.S	1.02059	4.73586e-07	angiopoietin like 7 S homeolog precursor
LOC108715475	1.02014	9.58062e-10	fatty acid 2-hydroxylase-like
LOC108713584	1.01986	0.0020662	solute carrier family 26 member 6-like
LOC443659	1.01961	0.00292211	RING finger protein 222
vsig1.L	1.01721	3.45681e-06	V-set and immunoglobulin domain-containing protein 1 precursor
LOC108716562	1.01544	9.48983e-06	uncharacterized protein LOC108716562
LOC108711587	1.01527	0.00679539	caspase-7-like
LOC108714631	1.01483	0.00223272	caveolin-3-like
tph1.S	1.01166	9.84214e-06	tryptophan 5-hydroxylase
LOC108715678	1.01131	0.000163194	dimethylaniline monooxygenase [N-oxide-forming
LOC108699154	1.00981	0.000491613	E3 ubiquitin-protein ligase RNF213-like
LOC108699968	1.00813	0.000354732	glucose-6-phosphate 1-dehydrogenase-like
LOC108698646	1.00496	0.000461866	uncharacterized protein LOC108698646 isoform X2
LOC108714628	1.00178	0.00545628	protein SSUH2 homolog
cox6a2.L	1.0011	5.14786e-12	cytochrome c oxidase subunit VIa polypeptide 2 L homeolog

## Sheet: Supplementary Data 6
Supplementary Data 6. List of significantly downregulated genes following tropolone treatment.
Gene ID	Fold change (log2)	p value	Description
LOC108705614	-8.29184	2.20546e-95	H-2 class I histocompatibility antigen, Q9 alpha chain-like
LOC108704225	-7.59507	1.18655e-44	uncharacterized protein LOC108704225
LOC108713684	-5.00388	5.18026e-05	pentraxin fusion protein-like
LOC100158309	-4.83442	4.72786e-127	tyrosinase
LOC108712428	-4.55645	0.00107773	protocadherin gamma-B2-like
prdm9.L	-4.33095	0.00584214	PR domain containing 9 L homeolog
LOC108717504	-4.21776	0.000235765	interleukin-17F-like
MGC84399	-4.12835	3.64488e-18	MGC84399 protein
LOC108710643	-4.09279	0.0154041	relaxin-3-like
LOC108718011	-4.05536	1.17004e-292	collagen alpha-1(IX) chain-like
MGC131011	-3.87103	0.0302624	uncharacterized protein LOC734920
LOC108698356	-3.79201	3.76701e-58	probable alpha-ketoglutarate-dependent hypophosphite dioxygenase
steap4.L	-3.69952	0	STEAP4 metalloreductase L homeolog
LOC108719125	-3.62547	1.07076e-74	collagen alpha-2(IX) chain-like
LOC108720058	-3.62107	4e-304	collagen alpha-1(IX) chain-like isoform X1
LOC108716915	-3.55113	4.83878e-209	collagen alpha-1(IX) chain-like
LOC108700809	-3.48967	0.000416145	homeobox protein Hox-B9-like
MGC80947	-3.47173	7.22166e-48	MGC80947 protein
LOC108695971	-3.45521	0.0281044	phospholipase A2 inhibitor and Ly6/PLAUR domain-containing protein-like
LOC108703855	-3.43873	6.10491e-08	interferon-induced very large GTPase 1-like
LOC108698354	-3.40251	1.49527e-08	threonylcarbamoyl-AMP synthase-like
LOC108699888	-3.38251	1.24689e-69	ficolin-2-like
LOC108697263	-3.30971	0.0364126	prolactin-2-like
LOC108711579	-3.30262	5.09885e-21	uncharacterized protein LOC108711579
LOC100037177	-3.18698	2.66483e-175	uncharacterized protein LOC100037177 precursor
MGC64575	-3.1493	9.73024e-20	uncharacterized protein LOC379437 precursor
LOC108709041	-3.11377	1.04848e-21	mitochondrial uncoupling protein 2-like
LOC495464	-3.10248	5.22447e-111	uncharacterized protein LOC495464 precursor
LOC108702485	-3.09619	4.74065e-11	granulocyte colony-stimulating factor-like
LOC108706767	-3.06195	1.21872e-88	epigen-like
LOC108709012	-3.04175	0.00760986	short transient receptor potential channel 4
grin2d.L	-3.03211	0.0356667	glutamate receptor ionotropic, NMDA 2D
LOC108705601	-2.95022	4.96395e-10	hepcidin-like
LOC108708957	-2.90556	0.0326268	uncharacterized protein LOC108708957
gng7.L	-2.83451	3.57124e-11	guanine nucleotide binding protein (G protein), gamma 7 L homeolog
LOC108705251	-2.82036	0.0172797	igLON family member 5-like
LOC108719597	-2.79307	0.0048357	macrophage scavenger receptor types I and II-like
LOC108698355	-2.79107	5.2969e-14	probable alpha-ketoglutarate-dependent hypophosphite dioxygenase
LOC108698346	-2.77138	3.88902e-40	cis-aconitate decarboxylase-like
epgn.L	-2.70907	4.47744e-59	epithelial mitogen L homeolog
LOC108706522	-2.70383	1.50525e-207	vimentin-like
LOC108717413	-2.70328	1.08656e-20	uncharacterized protein LOC108717413
LOC108709109	-2.6901	0.000498835	uromodulin-like
rdd1.L	-2.6423	3.48014e-12	riddle 1 L homeolog precursor
LOC108700301	-2.6251	0	myosin-4-like
LOC108698744	-2.61312	1.56147e-285	myosin heavy chain, skeletal muscle-like
LOC108700302	-2.57456	2.39787e-110	myosin-4-like
LOC108711576	-2.48797	1.06289e-38	uncharacterized protein LOC108711576
LOC108697828	-2.4797	1.17006e-81	vimentin-like
LOC108716810	-2.47534	4.32923e-06	amine sulfotransferase-like
LOC108717495	-2.47056	6.0809e-68	matrilin-3-like
LOC108706143	-2.47015	1.11e-10	alveolar macrophage chemotactic factor-like
LOC108704446	-2.44964	8.00513e-06	elongation of very long chain fatty acids protein 2-like
LOC108717102	-2.43365	0.0241303	espin-like protein
LOC100490918.L	-2.42385	6.62682e-09	uncharacterized protein LOC734609
capn8.S	-2.41123	2.49963e-15	calpain 8 S homeolog isoform X1
LOC108703271	-2.39512	1.94793e-175	glutenin, high molecular weight subunit DX5-like isoform X2
LOC100126634	-2.38755	1.01605e-92	desmin
LOC108709121	-2.37652	0.00375737	ileal sodium/bile acid cotransporter-like
LOC108717802	-2.37561	0.00971126	alpha-tectorin-like
LOC108703897	-2.36919	3.41587e-71	microfibril-associated glycoprotein 4-like
LOC108704082	-2.35779	3.53411e-32	interleukin-17C-like
LOC108698351	-2.35132	2.79929e-17	ES1 protein homolog, mitochondrial-like
LOC108703010	-2.34897	0.00243077	homeobox protein Hox-D11-like
LOC108713762	-2.34533	0.00480836	ETS-related transcription factor Elf-5-like
LOC108698233	-2.33613	0.00016438	kinesin-like protein KIF14
LOC108718538	-2.31588	8.67558e-08	1,25-dihydroxyvitamin D(3) 24-hydroxylase, mitochondrial-like
LOC108706769	-2.30391	8.87996e-19	interleukin-8-like
LOC108698345	-2.30016	1.86221e-16	cis-aconitate decarboxylase-like
LOC108717484	-2.29725	0.0039131	alpha-1,4-N-acetylglucosaminyltransferase-like
LOC108697555	-2.29035	0.00304935	natriuretic peptides A-like
LOC108703219	-2.28661	0.00154361	complement C1q tumor necrosis factor-related protein 1-like
LOC108696543	-2.28523	0.00615222	gamma-aminobutyric acid receptor subunit delta-like
LOC108713460	-2.28489	0.000655497	succinate dehydrogenase assembly factor 2, mitochondrial-like
LOC108697910	-2.28136	0.0318795	inactive pancreatic lipase-related protein 1-like
LOC108716247	-2.2683	2.4916e-49	matrilin-3-like
LOC108702364	-2.26464	1.08423e-71	lysozyme C-like
LOC108709995	-2.26153	8.35594e-74	thread biopolymer filament subunit alpha-like
lefty.L	-2.23188	4.66824e-05	left-right determination factor L homeolog precursor
LOC108708396	-2.22045	2.37981e-15	otospiralin-like
LOC108719539	-2.21671	0.00160909	octopamine receptor-like
LOC108698352	-2.19843	1.10813e-15	probable alpha-ketoglutarate-dependent hypophosphite dioxygenase
krt2l.L	-2.1945	1.99854e-116	keratin 2-like L homeolog
LOC108714240	-2.19085	1.60665e-17	programmed cell death 1 ligand 1-like
LOC108698975	-2.17457	7.37718e-172	myosin-1-like
des.2.S	-2.14938	9.61812e-87	desmin
LOC108704655	-2.13532	3.97257e-06	nuclear receptor ROR-beta-like
hoxd11.L	-2.11858	0.000285411	homeobox D11 L homeolog
LOC108711090	-2.11225	3.92546e-06	alveolar macrophage chemotactic factor-like
LOC108712460	-2.1092	0.0450058	gastrokine-3-like
LOC108701727	-2.10113	2.85224e-149	glutenin, high molecular weight subunit PW212-like isoform X8
mmp8.S	-2.08953	5.28932e-21	matrix metallopeptidase 8 S homeolog precursor
LOC108705686	-2.08542	0.000671899	uncharacterized protein LOC108705686
LOC398207.S	-2.05851	1.42339e-30	putative transmembrane protein TA-2 S homeolog
LOC108711758	-2.0577	0.0316014	uncharacterized protein LOC108711758
LOC108695957	-2.04942	3.38829e-112	protein-arginine deiminase type-2-like
LOC108702793	-2.04562	1.26258e-28	chondroadherin-like
LOC108711064	-2.0342	5.88459e-14	amphiregulin-like
LOC108703255	-2.03369	3.81541e-42	putative protein MSS51 homolog, mitochondrial
LOC108706296	-2.02655	0.0198805	protein DVR-1-like
LOC108701898	-2.01276	6.25516e-99	uromodulin-like
LOC108704510	-2.01022	4.61437e-40	uncharacterized protein LOC108704510
LOC108699280	-2.00273	2.94588e-12	uncharacterized protein C14orf80 homolog isoform X3
LOC108697720	-2.0018	0.0249954	heat shock protein 30C-like
LOC108719933	-1.99063	0.00785999	homeobox protein XHOX-3-like
LOC108714080	-1.98574	0.00128607	uncharacterized protein LOC108714080
LOC108698977	-1.97293	1.54019e-254	myosin heavy chain, skeletal muscle-like
myh8	-1.96598	7e-301	myosin heavy chain, skeletal muscle
ch25h.L	-1.95957	2.64698e-29	cholesterol 25-hydroxylase-like protein
gal.2.L	-1.95363	0.00960501	galanin prepropeptide, gene 2 L homeolog precursor
LOC108710222	-1.9518	0.00623571	protocadherin gamma-B5-like
krt14.L	-1.94824	3.20855e-130	keratin 14, type I L homeolog
LOC108700935	-1.9465	4.9625e-17	protein FAM217B-like isoform X2
LOC108699725	-1.94557	0.000117467	glutathione peroxidase 2-like
LOC108713225	-1.94209	0.0122636	protein DVR-1-like
LOC108707273	-1.94112	0.005635	homeobox protein orthopedia-like
mybpc3.S	-1.93947	4.46798e-200	myosin binding protein C, cardiac S homeolog
LOC108714101	-1.92074	2.36966e-12	interleukin-17C-like
LOC108717871	-1.90212	2.07661e-05	brachyury protein-like
LOC108709129	-1.8992	0.00604253	tachykinin-3-like
LOC108704629	-1.89874	0.000829466	tripartite motif-containing protein 14-like
LOC108718679	-1.87855	6.65782e-11	cyclic nucleotide-binding domain-containing protein 2-like
LOC108705666	-1.87582	5.81088e-16	yrdC domain-containing protein, mitochondrial-like
LOC108701894	-1.87274	0.0187922	transmembrane protein 130-like
LOC108711268	-1.86235	0.0148487	TRPM8 channel-associated factor homolog
LOC108705890	-1.86107	3.79984e-22	myosin-4-like
LOC108708434	-1.85896	0.0094016	gamma-aminobutyric acid receptor subunit gamma-3 isoform X2
hoxb9	-1.85222	0.00295065	homeobox B9
msmp.S	-1.84279	0.00222143	uncharacterized protein LOC100190781 precursor
thdl17.L	-1.83582	5.67284e-06	thyroid hormone down-regulated protein (gene 17) L homeolog precursor
LOC108702272	-1.82698	4.51198e-246	titin-like
LOC108705238	-1.81599	0.00453899	Krueppel-like factor 1
LOC108707628	-1.81567	1.67386e-14	mitochondrial uncoupling protein 2-like
LOC108698350	-1.81348	2.60627e-54	probable alpha-ketoglutarate-dependent hypophosphite dioxygenase
LOC108698872	-1.81233	0.00496355	adhesion G-protein coupled receptor D2-like
krt15.L	-1.80864	1.17844e-14	keratin 15, type I L homeolog
LOC108696132	-1.80044	5.37663e-07	DNA damage-regulated autophagy modulator protein 1-like
LOC108699500	-1.79952	0.000200463	ficolin-2-like
LOC108706975	-1.79236	0.00878712	guanine deaminase-like
LOC108710563	-1.78605	0.000553868	gastrotropin-like
mmp1.S	-1.78013	1.32268e-22	matrix metalloproteinase-18 precursor
LOC108698349	-1.77191	6.98508e-14	putative threonylcarbamoyl-AMP synthase
LOC108703009	-1.76794	5.41754e-05	homeobox protein Hox-D10-like
LOC108696978	-1.76681	1.22549e-11	dnaJ homolog subfamily C member 12-like
LOC108708636	-1.76187	0.00441312	homeobox protein Hox-C11a-like
LOC108707839	-1.75755	0.0431468	gap junction alpha-8 protein-like
pvalb.2.L	-1.75448	4.28149e-59	parvalbumin beta-like
LOC108716960	-1.74734	0.00523563	programmed cell death protein 1-like isoform X2
eno3.L	-1.73612	2.68665e-222	enolase 3
pygb.S	-1.73584	3.36242e-192	glycogen phosphorylase, muscle form
LOC108706766	-1.72366	1.43401e-11	proepiregulin-like
LOC108709334	-1.72221	0.00201694	small muscular protein-like
LOC108695281	-1.71761	0.00840876	kelch-like protein 14
LOC108703552	-1.71377	0.00524914	olfactory receptor 10A7-like
LOC108700281	-1.70228	0.0131938	uncharacterized protein LOC108700281 isoform X3
LOC108696613	-1.70124	0.0263223	transcription factor HES-5-like
LOC108706134	-1.69844	6.24791e-15	myosin-13-like
LOC108710661	-1.69575	0.00255447	vitelline membrane outer layer protein 1 homolog
pgam2.L	-1.695	6.33163e-164	phosphoglycerate mutase 2 L homeolog
LOC108698976	-1.69234	7.43423e-40	myosin-1B-like
LOC108720065	-1.68488	0.00309822	gamma-crystallin-1-like
LOC108706848	-1.67683	0.033499	glutamate receptor ionotropic, NMDA 3B-like
LOC108717872	-1.67674	1.54743e-11	uncharacterized protein LOC108717872 isoform X1
LOC108719650	-1.66518	0.0436133	uncharacterized protein LOC108719650
LOC108708406	-1.66101	1.99908e-11	interleukin-1 receptor type 2-like isoform X2
LOC108713691	-1.65265	0.0157153	putative uncharacterized protein C3orf49
LOC108712268	-1.65148	1.66708e-07	interleukin-12 subunit beta-like
LOC108714346	-1.6507	1.25104e-32	tenascin-N-like
LOC108698887	-1.64837	3.61366e-45	myosin-4-like isoform X2
spon2.S	-1.6375	1.77693e-08	spondin 2, extracellular matrix protein S homeolog
LOC108711618	-1.63504	0.00792192	piwi-like protein 2
LOC108701677	-1.60832	2.16073e-33	NADPH oxidase organizer 1-like
LOC108702520	-1.60645	3.14106e-06	homeobox protein Hox-B8-like isoform X1
wisp2.S	-1.60306	0.00685181	WNT1 inducible signaling pathway protein 2 S homeolog precursor
LOC108708798	-1.59942	4.47277e-10	hydroperoxide isomerase ALOXE3-like
LOC108696828	-1.59165	1.42992e-22	hepcidin-like
LOC100036824	-1.5905	6.04987e-109	uncharacterized protein LOC100036824
LOC108702357	-1.58252	2.62703e-16	heat shock protein beta-11-like
LOC108697110	-1.57899	0.0298591	avidin-like
LOC108716887	-1.57419	0.0390556	melanocortin-2 receptor accessory protein 2-like
LOC108718185	-1.56433	0.0438603	vertebrate ancient opsin-like
cfb.S	-1.55336	9.86479e-84	complement factor B precursor
LOC108704679	-1.54593	0.0361848	receptor-type tyrosine-protein phosphatase eta-like isoform X2
rfesd.L	-1.54464	1.52657e-22	Rieske (Fe-S) domain containing L homeolog
LOC108698244	-1.54225	1.22976e-160	myosin-4-like
thdl20.L	-1.53251	1.22149e-21	uncharacterized protein thdl20.L isoform X1
LOC108708064	-1.51846	4.12826e-111	AMP deaminase 1-like
mybph.S	-1.51755	6.5937e-171	myosin binding protein H S homeolog isoform X1
LOC108706547	-1.51566	0.00159409	fibroblast growth factor-binding protein 2-like
MGC64482	-1.5138	8.40668e-179	uncharacterized protein LOC379489
LOC100653500	-1.5119	0.00755014	gamma-aminobutyric acid receptor subunit rho-1
LOC100036994	-1.51125	5.42675e-51	uncharacterized protein LOC100036994
MGC53763	-1.50852	1.67316e-67	oncomodulin
LOC108697719	-1.50297	0.0341922	heat shock protein 30D-like
LOC108702483	-1.49485	2.08867e-21	nuclear receptor subfamily 1 group D member 1-like
LOC108718855	-1.49423	6.64411e-09	kelch-like protein 38
nkx2-2.S	-1.49314	0.0195065	homeobox protein XENK-2
MGC69466.L	-1.48877	0.00405496	MGC69466 protein L homeolog
sncg.S	-1.48671	5.60317e-11	synuclein, gamma a
gpr83.2.S	-1.48565	0.0384633	G protein-coupled receptor 83 S homeolog precursor
LOC108701582	-1.48364	5.71848e-116	parvalbumin beta-like
LOC108714411	-1.48102	6.08557e-32	myocilin-like
LOC399414	-1.47964	1.08329e-91	myosin-1B
LOC108707480	-1.47864	0.0491141	cell wall protein DAN4-like
ak1.S	-1.47281	1.66264e-135	adenylate kinase 1 S homeolog
LOC108703868	-1.46909	0.0476046	up-regulator of cell proliferation-like
LOC108718589	-1.46513	0.0122951	carbonic anhydrase 1-like
LOC108715663	-1.45984	0.00160134	epoxide hydrolase 4-like
LOC108701186	-1.44946	0.000597746	E3 ubiquitin/ISG15 ligase TRIM25-like
LOC108710747	-1.4437	9.75074e-42	uncharacterized protein LOC108710747
LOC108695426	-1.44132	1.93347e-42	protein NOV homolog
LOC108719906	-1.43787	1.14283e-06	ankyrin repeat and SOCS box protein 4-like
LOC108718032	-1.43774	0.00428398	matrix metalloproteinase-23-like
LOC108709019	-1.43768	0.049306	LOW QUALITY PROTEIN: centrosomal protein of 126 kDa-like
drd2.S	-1.43471	0.0116315	D(2) dopamine receptor B isoform X3
LOC108696019	-1.43361	0.0456797	potassium channel subfamily K member 18-like
LOC108706020	-1.43067	9.68652e-06	myosin-7-like
LOC108696201	-1.42773	0.0200147	polycystic kidney disease 2-like 1 protein
LOC108701973	-1.42188	6.95554e-06	uncharacterized protein LOC108701973
c1r.L	-1.42136	4.72643e-26	complement component 1, r subcomponent L homeolog precursor
LOC108714450	-1.42034	1.20491e-58	complement factor H-related protein 4-like isoform X1
LOC108707406	-1.41291	0.0308252	atrial natriuretic peptide-converting enzyme-like
tnni1.2.L	-1.41029	2.09371e-60	troponin I type 1 (skeletal, slow), gene 2 L homeolog
nr1d1.L	-1.40972	1.15408e-24	nuclear receptor subfamily 1 group D member 1 L homeolog
LOC108713444	-1.4082	0.0305443	calcitonin-like
LOC108697125	-1.40374	1.40302e-07	nicotinamide N-methyltransferase-like
LOC108697618	-1.39938	9.33535e-13	RING finger protein 223-like
LOC108702557	-1.39895	0.000249222	parathyroid hormone/parathyroid hormone-related peptide receptor-like isoform X3
LOC108700326	-1.3969	4.82374e-05	C-reactive protein-like
LOC108705634	-1.38932	0.000594149	guanylate-binding protein 1-like
LOC108703349	-1.38853	0.048197	choline O-acetyltransferase-like
adssl1.S	-1.38789	5.96081e-57	adenylosuccinate synthetase isozyme 1 B
thdl18.L	-1.38263	0.0403951	thyroid hormone down-regulated protein (gene 18) L homeolog precursor
trdmt1.L	-1.38229	0.000630441	tRNA (cytosine(38)-C(5))-methyltransferase isoform X2
LOC108704203	-1.37277	0.00404338	oocyte zinc finger protein XlCOF26-like
LOC108707741	-1.37222	0.00690993	glycoprotein-N-acetylgalactosamine 3-beta-galactosyltransferase 1-like
LOC108701097	-1.37036	2.8095e-41	chondroadherin-like
apoa5.L	-1.36652	7.76296e-63	apolipoprotein A5 L homeolog precursor
LOC108716126	-1.36282	8.48423e-10	angiotensinogen-like
LOC108716366	-1.36242	7.59705e-27	carboxypeptidase B-like
nr0b1.L	-1.36076	1.75975e-15	nuclear receptor subfamily 0 group B member 1
LOC108709516	-1.35995	1.65393e-126	uromodulin-like
LOC108712714	-1.34386	4.86464e-08	neurofilament light polypeptide
LOC108695867	-1.33825	6.66582e-12	uncharacterized protein LOC108695867
LOC108708106	-1.33309	0.000599387	uromodulin-like
LOC108707638	-1.33306	1.90663e-14	tumor necrosis factor receptor superfamily member 19L-like
dkk1.S	-1.33175	0.00091054	dickkopf WNT signaling pathway inhibitor 1 S homeolog precursor
LOC108709042	-1.33127	0.000365655	chordin-like protein 2
ak1.L	-1.33017	2.3529e-111	adenylate kinase 1 L homeolog isoform X2
LOC108709897	-1.32987	0.00626854	homeobox protein Hox-C11a-like
LOC108719311	-1.32851	0.04025	zinc finger protein 704-like
nme3.L	-1.32566	5.60941e-22	nucleoside diphosphate kinase 3 precursor
krt5.6.S	-1.32564	1.16998e-47	keratin 5, gene 6 S homeolog
LOC108712601	-1.32162	1.24191e-19	uncharacterized protein LOC108712601
LOC108708618	-1.32147	2.09388e-76	ATP-dependent 6-phosphofructokinase, muscle type-like isoform X5
LOC108703383	-1.32075	0.00019049	probable vesicular acetylcholine transporter-B
xtm4	-1.31822	3.47727e-140	tropomyosin
MGC84250	-1.31739	2.84143e-80	MGC84250 protein
nefm.S	-1.31665	7.65164e-09	neurofilament, medium polypeptide S homeolog
LOC108715356	-1.31377	3.51285e-05	cerebellin-1
LOC108709082	-1.313	5.45882e-05	OX-2 membrane glycoprotein-like
sp5.L	-1.31297	0.00836331	Sp5 transcription factor L homeolog
LOC100126633	-1.31145	2.76508e-09	uncharacterized protein LOC100126633 precursor
LOC108706765	-1.30952	0.000228448	amphiregulin-like isoform X1
LOC108708334	-1.30472	2.81359e-15	phosphorylase b kinase gamma catalytic chain, skeletal muscle/heart isoform-like
LOC108695430	-1.30112	7.30672e-23	beta-1-syntrophin-like
cxcl8.L	-1.3006	1.51071e-06	uncharacterized protein LOC100036815 precursor
act3	-1.29672	8.73265e-142	actin, alpha skeletal muscle 3
LOC108704745	-1.29239	0.0020907	tyrosine-protein phosphatase non-receptor type substrate 1-like
il1b.S	-1.29169	5.18572e-06	interleukin 1 beta S homeolog
LOC108700875	-1.29072	5.63136e-05	peptidase inhibitor R3HDML-like
LOC108717966	-1.28912	0.0161133	homeobox protein orthopedia
LOC398654	-1.28527	1.76431e-127	fibrinogen alpha chain
LOC108717500	-1.28511	0.00115629	adhesion G protein-coupled receptor F5-like
LOC108706543	-1.2839	1.1399e-08	uncharacterized protein LOC108706543
LOC108711119	-1.28318	0.0114712	neuropeptide FF receptor 2-like
LOC108695550	-1.283	0.00502941	E3 ubiquitin/ISG15 ligase TRIM25-like
g6pc	-1.28259	1.54977e-47	glucose-6-phosphatase, catalytic
LOC108698286	-1.28116	9.17623e-37	NADPH oxidase 1-like
LOC108713295	-1.28081	0.0098575	PCTP-like protein
LOC108708109	-1.2741	0.0051044	pancreatic secretory granule membrane major glycoprotein GP2-like
LOC108707291	-1.27347	0.000896075	endothelial cell-specific molecule 1-like
thdl20.S	-1.27243	2.4402e-20	uncharacterized protein thdl20.S
LOC108718547	-1.2611	0.0444514	disks large-associated protein 1-like
LOC108706445	-1.2588	0.00328271	cortexin-3-like
LOC108697353	-1.25768	1.51408e-10	cholesterol 25-hydroxylase-like protein
MGC68579	-1.25657	2.91992e-65	uncharacterized protein LOC398840
LOC108718488	-1.25172	0.00111037	phosphatidylcholine translocator ABCB4-like
LOC108697301	-1.24814	0.00442579	RNA-binding protein 20-like
MGC53945	-1.24672	1.24297e-80	uncharacterized protein LOC379206
LOC108711007	-1.24583	0.0469409	vesicular glutamate transporter 3-like
LOC108700776	-1.2457	1.39518e-27	telethonin-like
srl.L	-1.24327	1.00915e-76	sarcalumenin isoform X1
LOC108717117	-1.24214	2.51822e-13	solute carrier family 35 member E4-like
zic4.L	-1.23679	0.000237438	zinc finger protein ZIC 4
LOC108699506	-1.23451	0.0472809	glycosyltransferase family 92 protein F59C6.8-like
LOC108715676	-1.23349	3.69873e-31	myocilin-like
aldoa.S	-1.23297	1.64301e-117	aldolase, fructose-bisphosphate A S homeolog
LOC108711417	-1.23182	2.70572e-26	fibronectin type III and SPRY domain-containing protein 2-like
LOC108718997	-1.22886	0.027932	serine/threonine-protein kinase DCLK3-like
MGC53003	-1.22874	1.92942e-129	Parvalbumin beta-like
LOC108695922	-1.22535	0.0342595	guanylate-binding protein 4-like
LOC108705727	-1.22223	0.000119651	uncharacterized protein LOC108705727
MGC82582	-1.22203	8.41464e-44	MGC82582 protein
LOC108708429	-1.22165	0.029041	cyclic nucleotide-gated channel cone photoreceptor subunit alpha-like
LOC108705658	-1.22113	0.00304904	heat shock factor protein 3-like isoform X2
LOC108695981	-1.21462	3.32808e-49	trypsin-like isoform X2
LOC108697284	-1.21091	0.0136041	von Willebrand factor A domain-containing protein 5B1-like
LOC100137665	-1.2097	2.25915e-22	ficolin-1
LOC108713966	-1.20781	2.21261e-78	glycogen phosphorylase, muscle form-like
LOC108697032	-1.20716	1.077e-06	carcinoembryonic antigen-related cell adhesion molecule 7-like
LOC108702672	-1.19922	8.37195e-07	tumor necrosis factor receptor superfamily member 6B-like
dusp4.S	-1.19648	0.0116686	dual specificity phosphatase 4 S homeolog
pgk1_1	-1.19577	6.28872e-09	-
hoxd10.L	-1.1929	0.00443494	homeobox D10 L homeolog
nefm.L	-1.19212	1.11877e-06	neurofilament, medium polypeptide L homeolog
LOC108713131	-1.1919	1.98529e-05	sodium-coupled neutral amino acid transporter 4-like
gapdh.L	-1.19182	1.75792e-119	glyceraldehyde-3-phosphate dehydrogenase
LOC108705463	-1.19174	0.00419843	P2X purinoceptor 7-like isoform X2
krt5.5.L	-1.18401	1.04437e-25	keratin 5, gene 5 L homeolog
LOC108711733	-1.17695	1.81818e-72	A.superbus venom factor 1-like
pou3f2.S	-1.17366	0.00200764	POU domain, class 3, transcription factor 2-B
cib2.S	-1.17254	0.023273	calcium and integrin binding family member 2 S homeolog
LOC108707687	-1.17146	0.00114646	uncharacterized protein LOC108707687
LOC108715205	-1.16996	0.00390256	interferon-induced transmembrane protein 10-like
LOC108696291	-1.16891	0.00670621	pulmonary surfactant-associated protein A-like
MGC81120	-1.16793	0.00014044	uncharacterized protein LOC414655
vgll2.L	-1.16621	3.92084e-16	vestigial like family member 2 L homeolog isoform X1
LOC108701841	-1.16562	2.13035e-104	nebulin-like
LOC108703185	-1.16228	1.3439e-10	GTP-binding protein Di-Ras1-like
LOC108702434	-1.16161	4.28581e-06	NADPH oxidase organizer 1-like
LOC108701580	-1.16161	4.43333e-05	parvalbumin beta-like
LOC108707610	-1.15765	1.17571e-85	hemopexin-like
LOC108713062	-1.1576	5.34737e-07	hepatocyte growth factor-like
ckm.S	-1.15676	3.02823e-116	muscle creatine kinase
LOC108699917	-1.15628	0.0168601	TNF receptor-associated factor 1-like
LOC108715440	-1.15538	2.1953e-05	carbohydrate sulfotransferase 5-like
trim54.L	-1.15473	3.86307e-11	tripartite motif containing 54 L homeolog
pou3f2.L	-1.15037	0.00856852	POU domain, class 3, transcription factor 2-A
LOC108709882	-1.14961	0.0107207	fidgetin-like
ldha.L	-1.14751	7.32366e-79	lactate dehydrogenase A L homeolog
LOC108704682	-1.14648	0.00590845	cell wall protein DAN4-like
ankrd2.S	-1.14498	0.000482405	ankyrin repeat domain 2 (stretch responsive muscle) S homeolog
LOC108711178	-1.14256	6.9619e-15	laminin subunit beta-4-like isoform X2
LOC108718944	-1.13987	2.3782e-05	T-cell activation inhibitor, mitochondrial-like
LOC108717157	-1.13923	1.01393e-12	C-C motif chemokine 20-like
LOC108706652	-1.13868	2.757e-63	fibrinogen beta chain-like
LOC108700358	-1.13702	0.0178708	high affinity nerve growth factor receptor-like
LOC108705955	-1.137	1.86825e-27	deoxyuridine 5'-triphosphate nucleotidohydrolase-like
LOC108715180	-1.13331	6.91704e-05	patatin-like phospholipase domain-containing protein 2
LOC108710592	-1.13275	0.00853505	TNFAIP3-interacting protein 3-like
LOC108708956	-1.13214	0.0227071	transmembrane protein 255B-like
LOC108717961	-1.13211	0.00474208	failed axon connections homolog
LOC108714508	-1.1284	2.68668e-17	prostaglandin G/H synthase 2-like
LOC108697576	-1.12538	2.51168e-23	cell adhesion molecule-related/down-regulated by oncogenes-like isoform X1
LOC108708639	-1.12321	0.00261998	homeobox protein Hox-C6-like isoform X1
nif.S	-1.11996	2.31993e-12	low molecular weight neuronal intermediate filament S homeolog
LOC108708238	-1.11752	1.28579e-31	ribonuclease ZC3H12A-like
LOC108704734	-1.11643	2.26856e-106	sarcoplasmic/endoplasmic reticulum calcium ATPase 1-like
sncg.L	-1.11485	6.16364e-16	synuclein, gamma b
lhx1.L	-1.1143	0.00369993	LIM/homeobox protein Lhx1
LOC108702303	-1.11348	0.0394273	synaptotagmin-17-like
nov.L	-1.10956	8.39858e-19	protein NOV homolog precursor
arg2.L	-1.10607	4.69907e-32	arginase, non-hepatic 3
LOC108699425	-1.10297	7.79646e-69	coagulation factor XIII B chain-like
LOC108698590	-1.09645	0.0121762	uncharacterized protein LOC108698590
LOC108717113	-1.09605	0.0356285	dual specificity phosphatase 28-like
LOC494794	-1.09507	0.011183	uncharacterized protein LOC494794
LOC108699813	-1.09157	9.4943e-08	ankyrin repeat and SOCS box protein 2-like isoform X3
LOC108696527	-1.09108	8.99247e-14	uncharacterized protein LOC108696527
LOC108701579	-1.08899	0.000523424	parvalbumin beta-like
LOC108714242	-1.08872	0.00154922	E3 ubiquitin-protein ligase RNF170-like isoform X2
LOC108718224	-1.08761	0.0485245	protein FAM150B-like
LOC108719931	-1.08554	0.0121437	homeobox protein Hox-A10-like
LOC108718145	-1.08526	0.00935318	zinc finger protein ZIC 4-like
LOC108695997	-1.08225	1.46541e-14	RNA-binding protein 20-like isoform X2
LOC108707878	-1.08066	0.00020096	oligodendrocyte transcription factor 2-like isoform X1
LOC108700460	-1.08016	8.15511e-67	ryanodine receptor 3-like
LOC108705823	-1.08012	0.017415	transcription elongation factor B polypeptide 1-like
LOC108699632	-1.07568	0.000107867	leucine-rich repeat and immunoglobulin-like domain-containing nogo receptor-interacting protein 4
LOC108700142	-1.07543	4.26062e-55	phosphoglycerate kinase-like
tuba8.L	-1.07273	1.44518e-05	tubulin alpha 8 L homeolog
LOC108714388	-1.07181	0.000350582	epoxide hydrolase 4-like
slc2a3.L	-1.07044	1.17524e-10	solute carrier family 2 (facilitated glucose transporter), member 3 L homeolog
LOC108706651	-1.06801	2.41912e-26	fibrinogen gamma chain-like
LOC108714640	-1.06776	6.86397e-16	cullin-associated NEDD8-dissociated protein 1-like
LOC108718961	-1.06753	0.00121435	39S ribosomal protein L3, mitochondrial-like isoform X1
LOC108714995	-1.067	8.57669e-05	leukotriene B4 receptor 1-like
hrg.L	-1.06676	9.88628e-80	histidine-rich glycoprotein precursor
LOC108708141	-1.06621	4.76809e-31	ETS-related transcription factor Elf-3-like isoform X2
LOC108710648	-1.06448	0.00113479	galactose-3-O-sulfotransferase 4-like
LOC108719276	-1.0625	0.0129485	corticoliberin-like
LOC108698986	-1.062	2.39362e-06	single-pass membrane and coiled-coil domain-containing protein 1-like
LOC108718515	-1.06155	0.0217017	uncharacterized protein LOC108718515
LOC108710208	-1.06022	0.0409204	protocadherin alpha-5-like
ankrd2.L	-1.05593	4.28247e-05	ankyrin repeat domain 2 (stretch responsive muscle) L homeolog
socs3.L	-1.05321	2.35559e-05	suppressor of cytokine signaling 3 L homeolog
LOC108696000	-1.05221	1.14094e-29	nebulin-related-anchoring protein-like
LOC108719728	-1.04896	1.17643e-09	pancreatic progenitor cell differentiation and proliferation factor-like protein
LOC108697603	-1.04658	0.00073099	glutamate receptor ionotropic, kainate 4-like
LOC108718758	-1.04578	3.35306e-10	urea transporter 2-like
LOC108711240	-1.042	3.96315e-12	collagen alpha-1(VII) chain-like isoform X4
nefl.L	-1.03933	1.27695e-06	neurofilament light polypeptide
LOC108719849	-1.03716	1.41887e-06	mitogen-activated protein kinase kinase kinase 8-like
LOC108718519	-1.03713	0.0170486	cadherin-12-like
pgm1.L	-1.0368	4.77049e-60	phosphoglucomutase 1 L homeolog isoform X1
LOC108699192	-1.03654	0.0233527	desumoylating isopeptidase 2-like
LOC108700427	-1.03517	3.81893e-05	protein S100-A1-like
LOC108713456	-1.03383	3.76936e-23	myosin-binding protein C, cardiac-type-like
LOC733361	-1.02951	4.5337e-08	TNFAIP3-interacting protein 2
tnnc1.L	-1.029	1.77105e-34	troponin C type 1 (slow) L homeolog
rasd1	-1.02873	7.06044e-09	RAS, dexamethasone-induced 1
LOC108715767	-1.02826	0.000982717	chromobox protein homolog 7-like
LOC108716771	-1.02823	2.32497e-22	acid sphingomyelinase-like phosphodiesterase 3a isoform X1
adssl1.L	-1.02639	3.51061e-37	adenylosuccinate synthetase isozyme 1 A
LOC108716631	-1.02594	2.90318e-09	heme-binding protein 2-like
LOC397993	-1.02457	2.25903e-20	growth factor Livertine precursor
LOC108701364	-1.02414	1.09801e-07	collagen alpha-1(XXVIII) chain-like isoform X2
LOC108707034	-1.02109	5.48006e-09	leukotriene B4 receptor 2-like
nif.L	-1.02057	1.26967e-09	low molecular weight neuronal intermediate filament
LOC779096	-1.02035	3.19364e-91	uncharacterized protein LOC779096
LOC398210.L	-1.01979	0.0413749	uncharacterized protein LOC398210.L
hsd11b1l.2.L	-1.0188	2.50267e-05	hydroxysteroid 11-beta-dehydrogenase 1-like protein B precursor
LOC108700626	-1.0184	5.14386e-06	carbohydrate sulfotransferase 9-like
tlrs5	-1.01607	0.0033053	soluble toll-like receptor 5 precursor
fgf8.L	-1.01602	0.0389888	fibroblast growth factor 8 L homeolog precursor
actc1.L	-1.01462	7.2594e-89	actin, alpha cardiac muscle 1
LOC108710862	-1.01235	0.00270241	protocadherin-10-like
LOC108713151	-1.0119	3.64493e-05	bestrophin-3-like
LOC108700465	-1.01049	6.5581e-12	papilin-like
LOC108700806	-1.00871	0.0126529	homeobox protein Hox-B8-like isoform X1
btg2.S	-1.00693	4.18939e-19	BTG family member 2 S homeolog
ankrd1.L	-1.00429	1.59648e-43	ankyrin repeat domain-containing protein 1
LOC108696294	-1.00304	0.0375129	probable vesicular acetylcholine transporter-B
LOC108711350	-1.00299	0.0222873	protein FAM189A1-like
LOC108718002	-1.00066	2.42626e-15	cardiomyopathy-associated protein 5-like
LOC108703956	-Inf	1.66967e-12	up-regulator of cell proliferation-like
LOC108699593	-Inf	3.65253e-06	SLAM family member 9-like
LOC108708915	-Inf	0.00198047	interleukin-20-like
LOC108710698	-Inf	0.00878921	spexin-like
LOC108703852	-Inf	0.0179717	cardiotrophin-2-like
LOC108704553	-Inf	0.0180617	potassium voltage-gated channel subfamily C member 4-like

## Sheet: Supplementary Data 7
Supplementary Data 7. The all differentially expressed genes of the top 10 KEGG pathways.
Gene ID	Fold change (log2)	p value	Description
LOC108700301	-2.6251	0	myosin-4-like
myh8	-1.96598	7e-301	myosin heavy chain, skeletal muscle
LOC108698744	-2.61312	1.56147e-285	myosin heavy chain, skeletal muscle-like
LOC108698977	-1.97293	1.54019e-254	myosin heavy chain, skeletal muscle-like
eno3.L	-1.73612	2.68665e-222	enolase 3
LOC108701195	1.75611	1.34606e-212	myosin-7-like
MGC64482	-1.5138	8.40668e-179	uncharacterized protein LOC379489
LOC108698975	-2.17457	7.37718e-172	myosin-1-like
pgam2.L	-1.695	6.33163e-164	phosphoglycerate mutase 2 L homeolog
LOC108698244	-1.54225	1.22976e-160	myosin-4-like
gapdh.L	-1.19182	1.75792e-119	glyceraldehyde-3-phosphate dehydrogenase
aldoa.S	-1.23297	1.64301e-117	aldolase, fructose-bisphosphate A S homeolog
LOC108700302	-2.57456	2.39787e-110	myosin-4-like
LOC399414	-1.47964	1.08329e-91	myosin-1B
LOC108701817	1.39971	1.40133e-91	myosin-4
MGC84250	-1.31739	2.84143e-80	MGC84250 protein
ldha.L	-1.14751	7.32366e-79	lactate dehydrogenase A L homeolog
LOC108718803	5.75052	4.58623e-77	cholesterol 7-alpha-monooxygenase-like
LOC108708618	-1.32147	2.09388e-76	ATP-dependent 6-phosphofructokinase, muscle type-like isoform X5
LOC108702858	1.56912	6.20889e-74	myosin-1B isoform X8
apoa5.L	-1.36652	7.76296e-63	apolipoprotein A5 L homeolog precursor
pgm1.L	-1.0368	4.77049e-60	phosphoglucomutase 1 L homeolog isoform X1
LOC108700142	-1.07543	4.26062e-55	phosphoglycerate kinase-like
g6pc	-1.28259	1.54977e-47	glucose-6-phosphatase, catalytic
LOC108707100	3.17423	1.79274e-47	phospholipase A2, minor isoenzyme-like
LOC108698887	-1.64837	3.61366e-45	myosin-4-like isoform X2
LOC108702859	1.1971	4.88302e-40	myosin-4-like
LOC108698976	-1.69234	7.43423e-40	myosin-1B-like
LOC108705912	1.5188	5.68013e-38	myosin heavy chain, skeletal muscle-like
LOC108695305	3.3419	4.40626e-37	cholesterol 7-alpha-monooxygenase-like
adh1a.S	2.03335	9.22007e-36	alcohol dehydrogenase 1A (class I), alpha polypeptide S homeolog
LOC108716035	1.71921	1.52721e-35	glutathione S-transferase theta-1-like
myh11.S	1.70295	4.46862e-35	myosin-11
fabp2.S	Inf	8.83292e-34	fatty acid binding protein 2, intestinal S homeolog
ch25h.L	-1.95957	2.64698e-29	cholesterol 25-hydroxylase-like protein
LOC108697481	1.39544	1.84991e-27	group XIIB secretory phospholipase A2-like protein isoform X2
cyp8b1.S	1.28411	6.50697e-25	cytochrome P450 family 8 subfamily B member 1 S homeolog
LOC108696295	6.61165	8.31629e-23	fatty acid-binding protein 1, liver-like
gck.L	1.30312	1.29498e-22	glucokinase (hexokinase 4) L homeolog
mmp1.S	-1.78013	1.32268e-22	matrix metalloproteinase-18 precursor
LOC108705890	-1.86107	3.79984e-22	myosin-4-like
LOC108705800	4.78669	1.18624e-21	fatty acid-binding protein 1, liver-like
MGC82264	4.063	3.19784e-20	uncharacterized protein LOC432347
cldn18.L	1.15432	6.19444e-20	claudin 18 L homeolog
gsto2.L	5.20418	1.12633e-18	glutathione S-transferase omega 2 L homeolog
adh4	5.14036	5.01799e-18	alcohol dehydrogenase class IV
MGC68519	1.19414	9.27502e-18	uncharacterized protein LOC399015 precursor
LOC108717590	Inf	1.51647e-17	claudin-15-like
LOC108699518	3.65599	1.64489e-17	claudin-2-like
LOC108714508	-1.1284	2.68668e-17	prostaglandin G/H synthase 2-like
fabp2.L	7.32299	3.27428e-17	fatty acid-binding protein, intestinal
MGC82269	1.08678	2.53744e-16	uncharacterized protein LOC431878
LOC108710596	8.49931	2.57242e-16	platelet glycoprotein 4-like
LOC108696665	1.10796	2.73188e-15	myosin-10-like isoform X2
LOC108706134	-1.69844	6.24791e-15	myosin-13-like
LOC108711792	1.34339	8.49233e-14	claudin-15-like
LOC108711336	1.1558	2.35673e-13	very long-chain acyl-CoA synthetase-like
pla2g1b.L	2.67436	4.59324e-13	phospholipase A2, minor isoenzyme
LOC108704878	2.11461	2.81473e-12	cholesterol 24-hydroxylase-like
LOC108714416	1.28589	3.37421e-12	dimethylaniline monooxygenase [N-oxide-forming
aox1.L	1.67403	5.5474e-12	aldehyde oxidase 1 L homeolog precursor
cyp2a6.L	2.61496	5.86049e-12	cytochrome P450 family 2 subfamily A member 6 L homeolog
cyp46a1.L	1.69671	2.71495e-11	cytochrome P450 family 46 subfamily A member 1 L homeolog
LOC108697353	-1.25768	1.51408e-10	cholesterol 25-hydroxylase-like protein
cyp2c8.2.L	2.77733	2.68911e-10	cytochrome P450, family 2, subfamily C, polypeptide 8, gene 2 L homeolog precursor
LOC108716506	6.75341	4.1678e-10	phospholipase B1, membrane-associated-like
LOC108704417	1.09351	5.76328e-10	peroxisome proliferator-activated receptor gamma-like isoform X2
gata4.L	1.3961	6.53636e-10	GATA binding protein 4 L homeolog isoform X1
LOC733412	1.15951	1.90594e-09	sterol 26-hydroxylase, mitochondrial isoform X1
LOC108696002	1.8173	2.90422e-09	long-chain-fatty-acid--CoA ligase 5-like
apoa1.S	2.01445	3.22782e-09	apolipoprotein A-I precursor
adh1-a	3.78005	3.8028e-09	LOW QUALITY PROTEIN: NADP-dependent alcohol dehydrogenase
LOC100337623	1.07867	8.51812e-09	cytochrome P450
LOC108705961	1.67203	1.0655e-07	myosin-1-like
LOC108695299	1.3057	1.74134e-07	MARVEL domain-containing protein 2-like
LOC108703421	2.5615	6.37178e-07	claudin-15-like
MGC52934	1.56828	6.43361e-07	Apolipoprotein A-I-like precursor
fmo2.L	1.87739	7.70581e-07	flavin containing monooxygenase 2 L homeolog
plin1.L	1.35774	1.52267e-06	perilipin-1
LOC108701819	1.4967	3.7196e-06	myosin heavy chain, skeletal muscle-like
fabp3.L	1.05174	4.02336e-06	fatty acid binding protein 3, muscle and heart L homeolog
LOC108713612	1.08459	5.19825e-06	HRAS-like suppressor 3
LOC108706020	-1.43067	9.68652e-06	myosin-7-like
tuba8.L	-1.07273	1.44518e-05	tubulin alpha 8 L homeolog
LOC108712893	1.44818	2.34678e-05	very long-chain acyl-CoA synthetase-like
hsd11b1l.2.L	-1.0188	2.50267e-05	hydroxysteroid 11-beta-dehydrogenase 1-like protein B precursor
LOC108717595	1.46986	4.36456e-05	claudin-18-like
cyp2c18.L	1.12959	5.72565e-05	cytochrome P450 family 2 subfamily C member 18 L homeolog
mgst3.S	1.15082	0.000100749	microsomal glutathione S-transferase 3 S homeolog
LOC108699725	-1.94557	0.000117467	glutathione peroxidase 2-like
akr1c2.S	1.20309	0.000125176	aldo-keto reductase family 1, member C2 S homeolog
LOC108715678	1.01131	0.000163194	dimethylaniline monooxygenase [N-oxide-forming
LOC108706741	1.13157	0.000250763	NADP-dependent alcohol dehydrogenase-like
LOC108711396	3.20029	0.000442117	UDP-glucuronosyltransferase 2C1-like
LOC108698626	1.63376	0.000509475	cytochrome P450 2F2-like
LOC108710563	-1.78605	0.000553868	gastrotropin-like
LOC108713064	4.64487	0.000606699	platelet glycoprotein 4-like
rdh9	1.81526	0.000613649	retinol dehydrogenase 9 isoform X2
MGC68522	5.11285	0.000837459	uncharacterized protein LOC379735 precursor
adh1b.L	1.34322	0.00269741	alcohol dehydrogenase 1B (class I), beta polypeptide L homeolog
obp.L	1.66021	0.00438327	olfactory binding protein L homeolog precursor
LOC108710242	1.46212	0.00480341	hexokinase-2-like
LOC108697264	1.25519	0.00522958	trans-1,2-dihydrobenzene-1,2-diol dehydrogenase-like
LOC108718631	1.59597	0.010681	5-beta-cholestane-3-alpha,7-alpha-diol 12-alpha-hydroxylase-like
LOC108714415	Inf	0.0279991	dimethylaniline monooxygenase [N-oxide-forming
LOC108717670	Inf	0.0280819	phospholipase B1, membrane-associated-like
LOC108698978	1.75003	0.0390287	cytosolic phospholipase A2 delta-like
LOC108697120	1.68399	0.0479434	aquaporin-7-like

## Sheet: Supplementary Data 8
Supplementary Data 8. Enriched KEGG pathhways with significantly downregulated genes.
Pathway	Down_number	total_number	p value	FDR
Glycolysis / Gluconeogenesis	11	113	4.65609e-07	3.49207e-05
Cytokine-cytokine receptor interaction	19	369	9.67479e-07	3.62805e-05
Tight junction	14	333	0.000228741	0.00571852
Toll-like receptor signaling pathway	9	160	0.000385793	0.00723362
Pentose phosphate pathway	4	39	0.00198104	0.0297156
Herpes simplex infection	10	279	0.00550004	0.0687505
Starch and sucrose metabolism	4	54	0.00648591	0.0694919
Neuroactive ligand-receptor interaction	16	613	0.0112406	0.10538
Salmonella infection	7	182	0.0132626	0.110521
Purine metabolism	8	232	0.0153797	0.115348
AGE-RAGE signaling pathway in diabetic complications	7	195	0.0186787	0.127355
Galactose metabolism	3	50	0.0314832	0.181634
Fructose and mannose metabolism	3	50	0.0314832	0.181634
ECM-receptor interaction	5	135	0.0391283	0.193393
Thiamine metabolism	2	23	0.0395266	0.193393
RIG-I-like receptor signaling pathway	5	137	0.0412571	0.193393
Phagosome	8	306	0.0620944	0.273946
Primary bile acid biosynthesis	2	32	0.0715292	0.298038
NOD-like receptor signaling pathway	6	248	0.128702	0.508036
Alanine, aspartate and glutamate metabolism	2	59	0.1951	0.718028
PPAR signaling pathway	3	115	0.211333	0.718028
RNA degradation	3	123	0.240293	0.718028
MAPK signaling pathway	10	560	0.244991	0.718028
Insulin signaling pathway	5	245	0.2494	0.718028
C-type lectin receptor signaling pathway	4	185	0.251467	0.718028
Glycine, serine and threonine metabolism	2	71	0.255941	0.718028
Cell adhesion molecules (CAMs)	5	256	0.278085	0.718028
Cellular senescence	5	261	0.291342	0.718028
Cytosolic DNA-sensing pathway	2	78	0.291689	0.718028
Amino sugar and nucleotide sugar metabolism	2	78	0.291689	0.718028
Arginine and proline metabolism	2	79	0.296785	0.718028
One carbon pool by folate	1	27	0.312447	0.732297
Arachidonic acid metabolism	2	89	0.347309	0.744749
Pyrimidine metabolism	2	90	0.352303	0.744749
Drug metabolism - other enzymes	2	92	0.36225	0.744749
Arginine biosynthesis	1	33	0.367409	0.744749
Nitrogen metabolism	1	33	0.367409	0.744749
ErbB signaling pathway	3	162	0.386177	0.762191
Steroid biosynthesis	1	37	0.401596	0.772301
Intestinal immune network for IgA production	2	107	0.434751	0.782017
Focal adhesion	6	385	0.437623	0.782017
Glycerolipid metabolism	2	108	0.439431	0.782017
Necroptosis	4	250	0.452159	0.782017
Glycosaminoglycan biosynthesis - keratan sulfate	1	46	0.471935	0.782017
Calcium signaling pathway	6	404	0.483474	0.782017
Biosynthesis of unsaturated fatty acids	1	48	0.48641	0.782017
Propanoate metabolism	1	49	0.493499	0.782017
Fatty acid elongation	1	50	0.500491	0.782017
Adipocytokine signaling pathway	2	127	0.524041	0.802103
Cardiac muscle contraction	2	132	0.544845	0.810776
Vascular smooth muscle contraction	3	217	0.576864	0.810776
Mucin type O-glycan biosynthesis	1	62	0.577251	0.810776
Pyruvate metabolism	1	66	0.600129	0.810776
ABC transporters	1	67	0.605653	0.810776
Metabolism of xenobiotics by cytochrome P450	1	68	0.611102	0.810776
Cysteine and methionine metabolism	1	70	0.621774	0.810776
Apelin signaling pathway	3	232	0.622137	0.810776
Tyrosine metabolism	1	71	0.627	0.810776
Glutathione metabolism	1	80	0.670913	0.84487
Hedgehog signaling pathway	1	84	0.688738	0.84487
Gap junction	2	173	0.691066	0.84487
Steroid hormone biosynthesis	1	87	0.701473	0.84487
Apoptosis	3	265	0.709691	0.84487
VEGF signaling pathway	1	105	0.767686	0.899631
Ubiquitin mediated proteolysis	2	239	0.843893	0.973723
Adrenergic signaling in cardiomyocytes	2	248	0.858369	0.97542
Glycerophospholipid metabolism	1	161	0.893677	0.988906
Adherens junction	1	163	0.896608	0.988906
TGF-beta signaling pathway	1	173	0.910099	0.989238
Melanogenesis	1	185	0.923992	0.989992
Ribosome	1	230	0.959536	0.998669
FoxO signaling pathway	1	259	0.973066	0.998669
Wnt signaling pathway	1	275	0.978489	0.998669
Regulation of actin cytoskeleton	1	406	0.996609	0.998669
Endocytosis	1	472	0.998669	0.998669

## Sheet: Supplementary Data 9
Supplementary Data 9. Enriched KEGG pathhways with significantly upregulated genes.
Pathway	Up_number	total_number	p value	FDR
PPAR signaling pathway	21	115	1.60886e-11	1.85019e-09
Drug metabolism - cytochrome P450	14	69	9.55037e-09	5.49147e-07
Retinol metabolism	14	91	3.66352e-07	1.40435e-05
Metabolism of xenobiotics by cytochrome P450	12	68	5.45863e-07	1.56936e-05
Linoleic acid metabolism	9	42	2.67263e-06	5.35207e-05
Primary bile acid biosynthesis	8	32	2.79238e-06	5.35207e-05
alpha-Linolenic acid metabolism	7	34	4.64379e-05	0.000762908
Arachidonic acid metabolism	11	89	5.42411e-05	0.000779715
Tyrosine metabolism	9	71	0.000210986	0.00269593
Nitrogen metabolism	6	33	0.000336378	0.00386834
Steroid biosynthesis	6	37	0.00063978	0.00668861
Ether lipid metabolism	8	68	0.000782878	0.00750258
Steroid hormone biosynthesis	9	87	0.00096373	0.0085253
Glutathione metabolism	8	80	0.00226627	0.0186158
Tryptophan metabolism	7	69	0.00387754	0.0297278
ABC transporters	6	67	0.0132138	0.0869683
Sulfur metabolism	3	18	0.0144622	0.0869683
Galactose metabolism	5	50	0.0148258	0.0869683
Folate biosynthesis	5	50	0.0148258	0.0869683
Fatty acid degradation	6	69	0.0151249	0.0869683
Glycosphingolipid biosynthesis - lacto and neolacto series	7	91	0.0169038	0.0925685
Tight junction	17	333	0.0184945	0.0965239
Glycerophospholipid metabolism	10	161	0.0196685	0.0965239
Starch and sucrose metabolism	5	54	0.0201441	0.0965239
Amino sugar and nucleotide sugar metabolism	6	78	0.0261027	0.120072
Arginine and proline metabolism	6	79	0.0275796	0.121987
Neomycin, kanamycin and gentamicin biosynthesis	2	10	0.0326147	0.138914
Sphingolipid metabolism	6	85	0.0376002	0.154429
Glycolysis / Gluconeogenesis	7	113	0.0471965	0.187158
Arginine biosynthesis	3	33	0.0703335	0.269612
Alanine, aspartate and glutamate metabolism	4	59	0.0926742	0.343791
Histidine metabolism	3	38	0.0979774	0.352106
Drug metabolism - other enzymes	5	92	0.130553	0.451526
Taurine and hypotaurine metabolism	2	22	0.133495	0.451526
Thiamine metabolism	2	23	0.143522	0.464657
Nicotinate and nicotinamide metabolism	3	46	0.149498	0.464657
Glycosaminoglycan biosynthesis - keratan sulfate	3	46	0.149498	0.464657
Pantothenate and CoA biosynthesis	2	24	0.153702	0.465149
Glycosphingolipid biosynthesis - globo and isoglobo series	2	26	0.174445	0.507199
Selenocompound metabolism	2	27	0.184978	0.507199
Pentose and glucuronate interconversions	2	27	0.184978	0.507199
beta-Alanine metabolism	3	51	0.185238	0.507199
Intestinal immune network for IgA production	5	107	0.201717	0.539476
Glycerolipid metabolism	5	108	0.20687	0.540683
Phenylalanine, tyrosine and tryptophan biosynthesis	1	10	0.25586	0.639651
Vitamin B6 metabolism	1	10	0.25586	0.639651
Phosphonate and phosphinate metabolism	1	11	0.277536	0.679077
Riboflavin metabolism	1	12	0.298581	0.701181
Vascular smooth muscle contraction	8	217	0.298764	0.701181
Peroxisome	5	126	0.305491	0.702629
Neuroactive ligand-receptor interaction	20	613	0.332414	0.735246
Cysteine and methionine metabolism	3	70	0.333736	0.735246
Sulfur relay system	1	14	0.338853	0.735246
Lysosome	7	198	0.355151	0.75634
Valine, leucine and isoleucine degradation	3	79	0.405267	0.847376
Ascorbate and aldarate metabolism	1	21	0.462473	0.93306
Fatty acid biosynthesis	1	21	0.462473	0.93306
Pyrimidine metabolism	3	90	0.489262	0.970088
Glyoxylate and dicarboxylate metabolism	2	59	0.515819	0.990378
Phagosome	9	306	0.534965	0.990378
Glycosphingolipid biosynthesis - ganglio series	1	26	0.536374	0.990378
Phenylalanine metabolism	1	26	0.536374	0.990378
Mucin type O-glycan biosynthesis	2	62	0.542555	0.990378
RIG-I-like receptor signaling pathway	4	137	0.567808	0.999991
Cell adhesion molecules (CAMs)	7	256	0.619639	0.999991
Purine metabolism	6	232	0.671745	0.999991
Pentose phosphate pathway	1	39	0.684434	0.999991
Porphyrin and chlorophyll metabolism	1	42	0.711253	0.999991
Adipocytokine signaling pathway	3	127	0.719274	0.999991
Base excision repair	1	44	0.727855	0.999991
Cardiac muscle contraction	3	132	0.743225	0.999991
TGF-beta signaling pathway	4	173	0.745439	0.999991
ECM-receptor interaction	3	135	0.756798	0.999991
Biosynthesis of unsaturated fatty acids	1	48	0.758256	0.999991
Fructose and mannose metabolism	1	50	0.77216	0.999991
Fatty acid elongation	1	50	0.77216	0.999991
Apoptosis	6	265	0.787124	0.999991
Mitophagy - animal	2	104	0.810094	0.999991
Toll-like receptor signaling pathway	3	160	0.848534	0.999991
Progesterone-mediated oocyte maturation	3	167	0.868135	0.999991
Glycine, serine and threonine metabolism	1	71	0.87772	0.999991
Cell cycle	4	219	0.884283	0.999991
Ferroptosis	1	73	0.884761	0.999991
Inositol phosphate metabolism	2	133	0.902721	0.999991
Cytokine-cytokine receptor interaction	7	369	0.915346	0.999991
Insulin signaling pathway	4	245	0.928997	0.999991
Necroptosis	4	250	0.935554	0.999991
Cellular senescence	4	261	0.948089	0.999991
VEGF signaling pathway	1	105	0.955417	0.999991
Apelin signaling pathway	3	232	0.966899	0.999991
Adrenergic signaling in cardiomyocytes	3	248	0.976936	0.999991
Oocyte meiosis	2	200	0.981399	0.999991
FoxO signaling pathway	3	259	0.982079	0.999991
Oxidative phosphorylation	2	207	0.984448	0.999991
GnRH signaling pathway	1	159	0.991053	0.999991
ErbB signaling pathway	1	162	0.991818	0.999991
Adherens junction	1	163	0.992058	0.999991
Phosphatidylinositol signaling system	1	170	0.993553	0.999991
NOD-like receptor signaling pathway	2	248	0.994642	0.999991
Salmonella infection	1	182	0.995492	0.999991
Melanogenesis	1	185	0.995877	0.999991
C-type lectin receptor signaling pathway	1	185	0.995877	0.999991
Focal adhesion	4	385	0.9964	0.999991
Herpes simplex infection	2	279	0.997645	0.999991
Calcium signaling pathway	4	404	0.997677	0.999991
Protein processing in endoplasmic reticulum	2	280	0.997707	0.999991
Endocytosis	5	472	0.9982	0.999991
Spliceosome	1	216	0.998366	0.999991
Ribosome	1	230	0.998924	0.999991
Autophagy - animal	1	234	0.999045	0.999991
RNA transport	1	253	0.999459	0.999991
Regulation of actin cytoskeleton	3	406	0.999507	0.999991
Wnt signaling pathway	1	275	0.99972	0.999991
mTOR signaling pathway	1	285	0.999793	0.999991
MAPK signaling pathway	3	560	0.999991	0.999991

## Sheet: Supplementary Data 10
Supplementary Data 10 Significantly enriched KEGG pathhways with DEGs.
Pathway	Up_number	Down_number	DEG_number	total_number	p value	FDR
PPAR signaling pathway	21	3	24	115	9.33132e-11	1.15708e-08
Primary bile acid biosynthesis	8	2	10	32	5.4523e-07	3.38042e-05
Drug metabolism - cytochrome P450	14	0	14	69	1.09999e-06	4.54416e-05
Glycolysis / Gluconeogenesis	7	11	18	113	1.46586e-06	4.54416e-05
Metabolism of xenobiotics by cytochrome P450	12	1	13	68	5.33705e-06	0.000132359
Retinol metabolism	14	0	14	91	3.16964e-05	0.000655058
Tight junction	17	14	31	333	4.63582e-05	0.000821202
Linoleic acid metabolism	9	0	9	42	5.85781e-05	0.00090796
Arachidonic acid metabolism	11	2	13	89	0.000104348	0.00143768
Nitrogen metabolism	6	1	7	33	0.000418299	0.00497124
Starch and sucrose metabolism	5	4	9	54	0.000440997	0.00497124
alpha-Linolenic acid metabolism	7	0	7	34	0.000507453	0.00524368
Tyrosine metabolism	9	1	10	71	0.000860368	0.00769191
Steroid biosynthesis	6	1	7	37	0.000868442	0.00769191
Galactose metabolism	5	3	8	50	0.0012009	0.00992743
Steroid hormone biosynthesis	9	1	10	87	0.00403814	0.0312956

[truncated: 2 more sheets: Supplementary Data 11, Supplementary Data 12]
